# Supplementary material for: Stereoselective Synthesis of Chiral C2-Symmetric 1,3- and 1,5-Bis-Sulfoxides Guided by the Horeau Principle: Understanding the Influence of the Carbon Chain Nature in Its Ability for Metal Coordination
Source: J Org Chem. 2024 Oct 2;89(20):15048–61. doi: 10.1021/acs.joc.4c01729 (PMC11494659; doi:10.1021/acs.joc.4c01729)
Supplement: Supplementary file 2 — jo4c01729_si_002.zip [file jo4c01729_si_002.zip]

Archive with 4,406 entries (3,736 files):
- FID data/Compound 10(R,R)/
- FID data/Compound 10(R,R)/Compound 10(R,R)_C13_NMR/
- FID data/Compound 10(R,R)/Compound 10(R,R)_C13_NMR/11/
- FID data/Compound 10(R,R)/Compound 10(R,R)_C13_NMR/11/acqu
- FID data/Compound 10(R,R)/Compound 10(R,R)_C13_NMR/11/acqus
- FID data/Compound 10(R,R)/Compound 10(R,R)_C13_NMR/11/adcInfo_TRX2.xml
- FID data/Compound 10(R,R)/Compound 10(R,R)_C13_NMR/11/audita.txt
- FID data/Compound 10(R,R)/Compound 10(R,R)_C13_NMR/11/cpdprg2
- FID data/Compound 10(R,R)/Compound 10(R,R)_C13_NMR/11/fid
- FID data/Compound 10(R,R)/Compound 10(R,R)_C13_NMR/11/format.temp
- FID data/Compound 10(R,R)/Compound 10(R,R)_C13_NMR/11/orig
- FID data/Compound 10(R,R)/Compound 10(R,R)_C13_NMR/11/pdata/
- FID data/Compound 10(R,R)/Compound 10(R,R)_C13_NMR/11/pdata/1/
- FID data/Compound 10(R,R)/Compound 10(R,R)_C13_NMR/11/pdata/1/1i
- FID data/Compound 10(R,R)/Compound 10(R,R)_C13_NMR/11/pdata/1/1r
- FID data/Compound 10(R,R)/Compound 10(R,R)_C13_NMR/11/pdata/1/auditp.txt
- FID data/Compound 10(R,R)/Compound 10(R,R)_C13_NMR/11/pdata/1/integrals.txt
- FID data/Compound 10(R,R)/Compound 10(R,R)_C13_NMR/11/pdata/1/intrng
- FID data/Compound 10(R,R)/Compound 10(R,R)_C13_NMR/11/pdata/1/outd
- FID data/Compound 10(R,R)/Compound 10(R,R)_C13_NMR/11/pdata/1/parm.txt
- FID data/Compound 10(R,R)/Compound 10(R,R)_C13_NMR/11/pdata/1/peaklist.xml
- FID data/Compound 10(R,R)/Compound 10(R,R)_C13_NMR/11/pdata/1/peakrng
- FID data/Compound 10(R,R)/Compound 10(R,R)_C13_NMR/11/pdata/1/peaks
- FID data/Compound 10(R,R)/Compound 10(R,R)_C13_NMR/11/pdata/1/proc
- FID data/Compound 10(R,R)/Compound 10(R,R)_C13_NMR/11/pdata/1/procs
- FID data/Compound 10(R,R)/Compound 10(R,R)_C13_NMR/11/pdata/1/thumb.png
- FID data/Compound 10(R,R)/Compound 10(R,R)_C13_NMR/11/pdata/1/title
- FID data/Compound 10(R,R)/Compound 10(R,R)_C13_NMR/11/prosol_History
- FID data/Compound 10(R,R)/Compound 10(R,R)_C13_NMR/11/pulseprogram
- FID data/Compound 10(R,R)/Compound 10(R,R)_C13_NMR/11/pulseprogram.precomp
- FID data/Compound 10(R,R)/Compound 10(R,R)_C13_NMR/11/scon2
- FID data/Compound 10(R,R)/Compound 10(R,R)_C13_NMR/11/shimvalues
- FID data/Compound 10(R,R)/Compound 10(R,R)_C13_NMR/11/specpar
- FID data/Compound 10(R,R)/Compound 10(R,R)_C13_NMR/11/stanprogram20842
- FID data/Compound 10(R,R)/Compound 10(R,R)_C13_NMR/11/stanprogram20842.precomp
- FID data/Compound 10(R,R)/Compound 10(R,R)_C13_NMR/11/stanprogram22033
- FID data/Compound 10(R,R)/Compound 10(R,R)_C13_NMR/11/stanprogram22033.precomp
- FID data/Compound 10(R,R)/Compound 10(R,R)_C13_NMR/11/uxnmr.info
- FID data/Compound 10(R,R)/Compound 10(R,R)_C13_NMR/11/uxnmr.par
- FID data/Compound 10(R,R)/Compound 10(R,R)_C13_NMR/11/vtc_pid_settings
- FID data/Compound 10(R,R)/Compound 10(R,R)_H1_NMR/
- FID data/Compound 10(R,R)/Compound 10(R,R)_H1_NMR/10/
- FID data/Compound 10(R,R)/Compound 10(R,R)_H1_NMR/10/acqu
- FID data/Compound 10(R,R)/Compound 10(R,R)_H1_NMR/10/acqus
- FID data/Compound 10(R,R)/Compound 10(R,R)_H1_NMR/10/adcInfo_TRX1.xml
- FID data/Compound 10(R,R)/Compound 10(R,R)_H1_NMR/10/audita.txt
- FID data/Compound 10(R,R)/Compound 10(R,R)_H1_NMR/10/fid
- FID data/Compound 10(R,R)/Compound 10(R,R)_H1_NMR/10/format.temp
- FID data/Compound 10(R,R)/Compound 10(R,R)_H1_NMR/10/orig
- FID data/Compound 10(R,R)/Compound 10(R,R)_H1_NMR/10/pdata/
- FID data/Compound 10(R,R)/Compound 10(R,R)_H1_NMR/10/pdata/1/
- FID data/Compound 10(R,R)/Compound 10(R,R)_H1_NMR/10/pdata/1/1i
- FID data/Compound 10(R,R)/Compound 10(R,R)_H1_NMR/10/pdata/1/1r
- FID data/Compound 10(R,R)/Compound 10(R,R)_H1_NMR/10/pdata/1/auditp.txt
- FID data/Compound 10(R,R)/Compound 10(R,R)_H1_NMR/10/pdata/1/integrals.txt
- FID data/Compound 10(R,R)/Compound 10(R,R)_H1_NMR/10/pdata/1/intrng
- FID data/Compound 10(R,R)/Compound 10(R,R)_H1_NMR/10/pdata/1/outd
- FID data/Compound 10(R,R)/Compound 10(R,R)_H1_NMR/10/pdata/1/parm.txt
- FID data/Compound 10(R,R)/Compound 10(R,R)_H1_NMR/10/pdata/1/peaklist.xml
- FID data/Compound 10(R,R)/Compound 10(R,R)_H1_NMR/10/pdata/1/peakrng
- FID data/Compound 10(R,R)/Compound 10(R,R)_H1_NMR/10/pdata/1/peaks
- FID data/Compound 10(R,R)/Compound 10(R,R)_H1_NMR/10/pdata/1/proc
- FID data/Compound 10(R,R)/Compound 10(R,R)_H1_NMR/10/pdata/1/procs
- FID data/Compound 10(R,R)/Compound 10(R,R)_H1_NMR/10/pdata/1/thumb.png
- FID data/Compound 10(R,R)/Compound 10(R,R)_H1_NMR/10/pdata/1/title
- FID data/Compound 10(R,R)/Compound 10(R,R)_H1_NMR/10/prosol_History
- FID data/Compound 10(R,R)/Compound 10(R,R)_H1_NMR/10/pulseprogram
- FID data/Compound 10(R,R)/Compound 10(R,R)_H1_NMR/10/pulseprogram.precomp
- FID data/Compound 10(R,R)/Compound 10(R,R)_H1_NMR/10/scon2
- FID data/Compound 10(R,R)/Compound 10(R,R)_H1_NMR/10/shimvalues
- FID data/Compound 10(R,R)/Compound 10(R,R)_H1_NMR/10/specpar
- FID data/Compound 10(R,R)/Compound 10(R,R)_H1_NMR/10/stanprogram20842
- FID data/Compound 10(R,R)/Compound 10(R,R)_H1_NMR/10/stanprogram20842.precomp
- FID data/Compound 10(R,R)/Compound 10(R,R)_H1_NMR/10/stanprogram22033
- FID data/Compound 10(R,R)/Compound 10(R,R)_H1_NMR/10/stanprogram22033.precomp
- FID data/Compound 10(R,R)/Compound 10(R,R)_H1_NMR/10/topshimreport
- FID data/Compound 10(R,R)/Compound 10(R,R)_H1_NMR/10/uxnmr.info
- FID data/Compound 10(R,R)/Compound 10(R,R)_H1_NMR/10/uxnmr.par
- FID data/Compound 10(R,R)/Compound 10(R,R)_H1_NMR/10/vtc_pid_settings
- FID data/Compound 10(rac+meso)/
- FID data/Compound 10(rac+meso)/Compound 10(rac+meso)_C13_NMR/
- FID data/Compound 10(rac+meso)/Compound 10(rac+meso)_C13_NMR/3/
- FID data/Compound 10(rac+meso)/Compound 10(rac+meso)_C13_NMR/3/acqu
- FID data/Compound 10(rac+meso)/Compound 10(rac+meso)_C13_NMR/3/acqus
- FID data/Compound 10(rac+meso)/Compound 10(rac+meso)_C13_NMR/3/audita.txt
- FID data/Compound 10(rac+meso)/Compound 10(rac+meso)_C13_NMR/3/cpdprg2
- FID data/Compound 10(rac+meso)/Compound 10(rac+meso)_C13_NMR/3/fid
- FID data/Compound 10(rac+meso)/Compound 10(rac+meso)_C13_NMR/3/format.temp
- FID data/Compound 10(rac+meso)/Compound 10(rac+meso)_C13_NMR/3/orig
- FID data/Compound 10(rac+meso)/Compound 10(rac+meso)_C13_NMR/3/pdata/
- FID data/Compound 10(rac+meso)/Compound 10(rac+meso)_C13_NMR/3/pdata/1/
- FID data/Compound 10(rac+meso)/Compound 10(rac+meso)_C13_NMR/3/pdata/1/1i
- FID data/Compound 10(rac+meso)/Compound 10(rac+meso)_C13_NMR/3/pdata/1/1r
- FID data/Compound 10(rac+meso)/Compound 10(rac+meso)_C13_NMR/3/pdata/1/assocs
- FID data/Compound 10(rac+meso)/Compound 10(rac+meso)_C13_NMR/3/pdata/1/auditp.txt
- FID data/Compound 10(rac+meso)/Compound 10(rac+meso)_C13_NMR/3/pdata/1/integrals.txt
- FID data/Compound 10(rac+meso)/Compound 10(rac+meso)_C13_NMR/3/pdata/1/intrng
- FID data/Compound 10(rac+meso)/Compound 10(rac+meso)_C13_NMR/3/pdata/1/outd
- FID data/Compound 10(rac+meso)/Compound 10(rac+meso)_C13_NMR/3/pdata/1/parm.txt
- FID data/Compound 10(rac+meso)/Compound 10(rac+meso)_C13_NMR/3/pdata/1/peaklist.xml
- FID data/Compound 10(rac+meso)/Compound 10(rac+meso)_C13_NMR/3/pdata/1/peakrng
- FID data/Compound 10(rac+meso)/Compound 10(rac+meso)_C13_NMR/3/pdata/1/peaks
- FID data/Compound 10(rac+meso)/Compound 10(rac+meso)_C13_NMR/3/pdata/1/proc
- FID data/Compound 10(rac+meso)/Compound 10(rac+meso)_C13_NMR/3/pdata/1/procs
- FID data/Compound 10(rac+meso)/Compound 10(rac+meso)_C13_NMR/3/pdata/1/title
- FID data/Compound 10(rac+meso)/Compound 10(rac+meso)_C13_NMR/3/prosol_History
- FID data/Compound 10(rac+meso)/Compound 10(rac+meso)_C13_NMR/3/pulseprogram
- FID data/Compound 10(rac+meso)/Compound 10(rac+meso)_C13_NMR/3/scon2
- FID data/Compound 10(rac+meso)/Compound 10(rac+meso)_C13_NMR/3/uxnmr.par
- FID data/Compound 10(rac+meso)/Compound 10(rac+meso)_H1_NMR/
- FID data/Compound 10(rac+meso)/Compound 10(rac+meso)_H1_NMR/1/
- FID data/Compound 10(rac+meso)/Compound 10(rac+meso)_H1_NMR/1/acqu
- FID data/Compound 10(rac+meso)/Compound 10(rac+meso)_H1_NMR/1/acqus
- FID data/Compound 10(rac+meso)/Compound 10(rac+meso)_H1_NMR/1/audita.txt
- FID data/Compound 10(rac+meso)/Compound 10(rac+meso)_H1_NMR/1/fid
- FID data/Compound 10(rac+meso)/Compound 10(rac+meso)_H1_NMR/1/format.temp
- FID data/Compound 10(rac+meso)/Compound 10(rac+meso)_H1_NMR/1/orig
- FID data/Compound 10(rac+meso)/Compound 10(rac+meso)_H1_NMR/1/pdata/
- FID data/Compound 10(rac+meso)/Compound 10(rac+meso)_H1_NMR/1/pdata/1/
- FID data/Compound 10(rac+meso)/Compound 10(rac+meso)_H1_NMR/1/pdata/1/1i
- FID data/Compound 10(rac+meso)/Compound 10(rac+meso)_H1_NMR/1/pdata/1/1r
- FID data/Compound 10(rac+meso)/Compound 10(rac+meso)_H1_NMR/1/pdata/1/assocs
- FID data/Compound 10(rac+meso)/Compound 10(rac+meso)_H1_NMR/1/pdata/1/auditp.txt
- FID data/Compound 10(rac+meso)/Compound 10(rac+meso)_H1_NMR/1/pdata/1/integrals.txt
- FID data/Compound 10(rac+meso)/Compound 10(rac+meso)_H1_NMR/1/pdata/1/intrng
- FID data/Compound 10(rac+meso)/Compound 10(rac+meso)_H1_NMR/1/pdata/1/outd
- FID data/Compound 10(rac+meso)/Compound 10(rac+meso)_H1_NMR/1/pdata/1/parm.txt
- FID data/Compound 10(rac+meso)/Compound 10(rac+meso)_H1_NMR/1/pdata/1/peaklist.xml
- FID data/Compound 10(rac+meso)/Compound 10(rac+meso)_H1_NMR/1/pdata/1/peakrng
- FID data/Compound 10(rac+meso)/Compound 10(rac+meso)_H1_NMR/1/pdata/1/peaks
- FID data/Compound 10(rac+meso)/Compound 10(rac+meso)_H1_NMR/1/pdata/1/proc
- FID data/Compound 10(rac+meso)/Compound 10(rac+meso)_H1_NMR/1/pdata/1/procs
- FID data/Compound 10(rac+meso)/Compound 10(rac+meso)_H1_NMR/1/pdata/1/title
- FID data/Compound 10(rac+meso)/Compound 10(rac+meso)_H1_NMR/1/prosol_History
- FID data/Compound 10(rac+meso)/Compound 10(rac+meso)_H1_NMR/1/pulseprogram
- FID data/Compound 10(rac+meso)/Compound 10(rac+meso)_H1_NMR/1/scon2
- FID data/Compound 10(rac+meso)/Compound 10(rac+meso)_H1_NMR/1/uxnmr.par
- FID data/Compound 10(S,S)/
- FID data/Compound 10(S,S)/Compound 10(S,S)_C13_NMR/
- FID data/Compound 10(S,S)/Compound 10(S,S)_C13_NMR/5/
- FID data/Compound 10(S,S)/Compound 10(S,S)_C13_NMR/5/acqu
- FID data/Compound 10(S,S)/Compound 10(S,S)_C13_NMR/5/acqus
- FID data/Compound 10(S,S)/Compound 10(S,S)_C13_NMR/5/audita.txt
- FID data/Compound 10(S,S)/Compound 10(S,S)_C13_NMR/5/cpdprg2
- FID data/Compound 10(S,S)/Compound 10(S,S)_C13_NMR/5/fid
- FID data/Compound 10(S,S)/Compound 10(S,S)_C13_NMR/5/format.temp
- FID data/Compound 10(S,S)/Compound 10(S,S)_C13_NMR/5/orig
- FID data/Compound 10(S,S)/Compound 10(S,S)_C13_NMR/5/pdata/
- FID data/Compound 10(S,S)/Compound 10(S,S)_C13_NMR/5/pdata/1/
- FID data/Compound 10(S,S)/Compound 10(S,S)_C13_NMR/5/pdata/1/1i
- FID data/Compound 10(S,S)/Compound 10(S,S)_C13_NMR/5/pdata/1/1r
- FID data/Compound 10(S,S)/Compound 10(S,S)_C13_NMR/5/pdata/1/assocs
- FID data/Compound 10(S,S)/Compound 10(S,S)_C13_NMR/5/pdata/1/auditp.txt
- FID data/Compound 10(S,S)/Compound 10(S,S)_C13_NMR/5/pdata/1/integrals.txt
- FID data/Compound 10(S,S)/Compound 10(S,S)_C13_NMR/5/pdata/1/intrng
- FID data/Compound 10(S,S)/Compound 10(S,S)_C13_NMR/5/pdata/1/outd
- FID data/Compound 10(S,S)/Compound 10(S,S)_C13_NMR/5/pdata/1/parm.txt
- FID data/Compound 10(S,S)/Compound 10(S,S)_C13_NMR/5/pdata/1/peaklist.xml
- FID data/Compound 10(S,S)/Compound 10(S,S)_C13_NMR/5/pdata/1/peakrng
- FID data/Compound 10(S,S)/Compound 10(S,S)_C13_NMR/5/pdata/1/peaks
- FID data/Compound 10(S,S)/Compound 10(S,S)_C13_NMR/5/pdata/1/proc
- FID data/Compound 10(S,S)/Compound 10(S,S)_C13_NMR/5/pdata/1/procs
- FID data/Compound 10(S,S)/Compound 10(S,S)_C13_NMR/5/pdata/1/title
- FID data/Compound 10(S,S)/Compound 10(S,S)_C13_NMR/5/prosol_History
- FID data/Compound 10(S,S)/Compound 10(S,S)_C13_NMR/5/pulseprogram
- FID data/Compound 10(S,S)/Compound 10(S,S)_C13_NMR/5/scon2
- FID data/Compound 10(S,S)/Compound 10(S,S)_C13_NMR/5/uxnmr.par
- FID data/Compound 10(S,S)/Compound 10(S,S)_H1_NMR/
- FID data/Compound 10(S,S)/Compound 10(S,S)_H1_NMR/4/
- FID data/Compound 10(S,S)/Compound 10(S,S)_H1_NMR/4/acqu
- FID data/Compound 10(S,S)/Compound 10(S,S)_H1_NMR/4/acqus
- FID data/Compound 10(S,S)/Compound 10(S,S)_H1_NMR/4/audita.txt
- FID data/Compound 10(S,S)/Compound 10(S,S)_H1_NMR/4/fid
- FID data/Compound 10(S,S)/Compound 10(S,S)_H1_NMR/4/format.temp
- FID data/Compound 10(S,S)/Compound 10(S,S)_H1_NMR/4/orig
- FID data/Compound 10(S,S)/Compound 10(S,S)_H1_NMR/4/pdata/
- FID data/Compound 10(S,S)/Compound 10(S,S)_H1_NMR/4/pdata/1/
- FID data/Compound 10(S,S)/Compound 10(S,S)_H1_NMR/4/pdata/1/1i
- FID data/Compound 10(S,S)/Compound 10(S,S)_H1_NMR/4/pdata/1/1r
- FID data/Compound 10(S,S)/Compound 10(S,S)_H1_NMR/4/pdata/1/assocs
- FID data/Compound 10(S,S)/Compound 10(S,S)_H1_NMR/4/pdata/1/auditp.txt
- FID data/Compound 10(S,S)/Compound 10(S,S)_H1_NMR/4/pdata/1/integrals.txt
- FID data/Compound 10(S,S)/Compound 10(S,S)_H1_NMR/4/pdata/1/intrng
- FID data/Compound 10(S,S)/Compound 10(S,S)_H1_NMR/4/pdata/1/outd
- FID data/Compound 10(S,S)/Compound 10(S,S)_H1_NMR/4/pdata/1/parm.txt
- FID data/Compound 10(S,S)/Compound 10(S,S)_H1_NMR/4/pdata/1/peaklist.xml
- FID data/Compound 10(S,S)/Compound 10(S,S)_H1_NMR/4/pdata/1/peakrng
- FID data/Compound 10(S,S)/Compound 10(S,S)_H1_NMR/4/pdata/1/peaks
- FID data/Compound 10(S,S)/Compound 10(S,S)_H1_NMR/4/pdata/1/proc
- FID data/Compound 10(S,S)/Compound 10(S,S)_H1_NMR/4/pdata/1/procs
- FID data/Compound 10(S,S)/Compound 10(S,S)_H1_NMR/4/pdata/1/title
- FID data/Compound 10(S,S)/Compound 10(S,S)_H1_NMR/4/prosol_History
- FID data/Compound 10(S,S)/Compound 10(S,S)_H1_NMR/4/pulseprogram
- FID data/Compound 10(S,S)/Compound 10(S,S)_H1_NMR/4/scon2
- FID data/Compound 10(S,S)/Compound 10(S,S)_H1_NMR/4/uxnmr.par
- FID data/Compound 11(rac+meso)/
- FID data/Compound 11(rac+meso)/Compound 11(rac+meso)_C13_NMR/
- FID data/Compound 11(rac+meso)/Compound 11(rac+meso)_C13_NMR/3/
- FID data/Compound 11(rac+meso)/Compound 11(rac+meso)_C13_NMR/3/acqu
- FID data/Compound 11(rac+meso)/Compound 11(rac+meso)_C13_NMR/3/acqus
- FID data/Compound 11(rac+meso)/Compound 11(rac+meso)_C13_NMR/3/audita.txt
- FID data/Compound 11(rac+meso)/Compound 11(rac+meso)_C13_NMR/3/cpdprg2
- FID data/Compound 11(rac+meso)/Compound 11(rac+meso)_C13_NMR/3/fid
- FID data/Compound 11(rac+meso)/Compound 11(rac+meso)_C13_NMR/3/format.temp
- FID data/Compound 11(rac+meso)/Compound 11(rac+meso)_C13_NMR/3/orig
- FID data/Compound 11(rac+meso)/Compound 11(rac+meso)_C13_NMR/3/pdata/
- FID data/Compound 11(rac+meso)/Compound 11(rac+meso)_C13_NMR/3/pdata/1/
- FID data/Compound 11(rac+meso)/Compound 11(rac+meso)_C13_NMR/3/pdata/1/1i
- FID data/Compound 11(rac+meso)/Compound 11(rac+meso)_C13_NMR/3/pdata/1/1r
- FID data/Compound 11(rac+meso)/Compound 11(rac+meso)_C13_NMR/3/pdata/1/assocs
- FID data/Compound 11(rac+meso)/Compound 11(rac+meso)_C13_NMR/3/pdata/1/auditp.txt
- FID data/Compound 11(rac+meso)/Compound 11(rac+meso)_C13_NMR/3/pdata/1/integrals.txt
- FID data/Compound 11(rac+meso)/Compound 11(rac+meso)_C13_NMR/3/pdata/1/intrng
- FID data/Compound 11(rac+meso)/Compound 11(rac+meso)_C13_NMR/3/pdata/1/outd
- FID data/Compound 11(rac+meso)/Compound 11(rac+meso)_C13_NMR/3/pdata/1/parm.txt
- FID data/Compound 11(rac+meso)/Compound 11(rac+meso)_C13_NMR/3/pdata/1/peaklist.xml
- FID data/Compound 11(rac+meso)/Compound 11(rac+meso)_C13_NMR/3/pdata/1/peakrng
- FID data/Compound 11(rac+meso)/Compound 11(rac+meso)_C13_NMR/3/pdata/1/peaks
- FID data/Compound 11(rac+meso)/Compound 11(rac+meso)_C13_NMR/3/pdata/1/proc
- FID data/Compound 11(rac+meso)/Compound 11(rac+meso)_C13_NMR/3/pdata/1/procs
- FID data/Compound 11(rac+meso)/Compound 11(rac+meso)_C13_NMR/3/pdata/1/thumb.png
- FID data/Compound 11(rac+meso)/Compound 11(rac+meso)_C13_NMR/3/pdata/1/title
- FID data/Compound 11(rac+meso)/Compound 11(rac+meso)_C13_NMR/3/prosol_History
- FID data/Compound 11(rac+meso)/Compound 11(rac+meso)_C13_NMR/3/pulseprogram
- FID data/Compound 11(rac+meso)/Compound 11(rac+meso)_C13_NMR/3/scon2
- FID data/Compound 11(rac+meso)/Compound 11(rac+meso)_C13_NMR/3/uxnmr.par
- FID data/Compound 11(rac+meso)/Compound 11(rac+meso)_H1_NMR/
- FID data/Compound 11(rac+meso)/Compound 11(rac+meso)_H1_NMR/1/
- FID data/Compound 11(rac+meso)/Compound 11(rac+meso)_H1_NMR/1/acqu
- FID data/Compound 11(rac+meso)/Compound 11(rac+meso)_H1_NMR/1/acqus
- FID data/Compound 11(rac+meso)/Compound 11(rac+meso)_H1_NMR/1/audita.txt
- FID data/Compound 11(rac+meso)/Compound 11(rac+meso)_H1_NMR/1/fid
- FID data/Compound 11(rac+meso)/Compound 11(rac+meso)_H1_NMR/1/format.temp
- FID data/Compound 11(rac+meso)/Compound 11(rac+meso)_H1_NMR/1/orig
- FID data/Compound 11(rac+meso)/Compound 11(rac+meso)_H1_NMR/1/pdata/
- FID data/Compound 11(rac+meso)/Compound 11(rac+meso)_H1_NMR/1/pdata/1/
- FID data/Compound 11(rac+meso)/Compound 11(rac+meso)_H1_NMR/1/pdata/1/1i
- FID data/Compound 11(rac+meso)/Compound 11(rac+meso)_H1_NMR/1/pdata/1/1r
- FID data/Compound 11(rac+meso)/Compound 11(rac+meso)_H1_NMR/1/pdata/1/assocs
- FID data/Compound 11(rac+meso)/Compound 11(rac+meso)_H1_NMR/1/pdata/1/auditp.txt
- FID data/Compound 11(rac+meso)/Compound 11(rac+meso)_H1_NMR/1/pdata/1/integrals.txt
- FID data/Compound 11(rac+meso)/Compound 11(rac+meso)_H1_NMR/1/pdata/1/intrng
- FID data/Compound 11(rac+meso)/Compound 11(rac+meso)_H1_NMR/1/pdata/1/outd
- FID data/Compound 11(rac+meso)/Compound 11(rac+meso)_H1_NMR/1/pdata/1/parm.txt
- FID data/Compound 11(rac+meso)/Compound 11(rac+meso)_H1_NMR/1/pdata/1/peaklist.xml
- FID data/Compound 11(rac+meso)/Compound 11(rac+meso)_H1_NMR/1/pdata/1/peakrng
- FID data/Compound 11(rac+meso)/Compound 11(rac+meso)_H1_NMR/1/pdata/1/peaks
- FID data/Compound 11(rac+meso)/Compound 11(rac+meso)_H1_NMR/1/pdata/1/proc
- FID data/Compound 11(rac+meso)/Compound 11(rac+meso)_H1_NMR/1/pdata/1/procs
- FID data/Compound 11(rac+meso)/Compound 11(rac+meso)_H1_NMR/1/pdata/1/title
- FID data/Compound 11(rac+meso)/Compound 11(rac+meso)_H1_NMR/1/prosol_History
- FID data/Compound 11(rac+meso)/Compound 11(rac+meso)_H1_NMR/1/pulseprogram
- FID data/Compound 11(rac+meso)/Compound 11(rac+meso)_H1_NMR/1/scon2
- FID data/Compound 11(rac+meso)/Compound 11(rac+meso)_H1_NMR/1/uxnmr.par
- FID data/Compound 11(S,S)/
- FID data/Compound 11(S,S)/Compound 11(S,S)_C13_NMR/
- FID data/Compound 11(S,S)/Compound 11(S,S)_C13_NMR/2/
- FID data/Compound 11(S,S)/Compound 11(S,S)_C13_NMR/2/acqu
- FID data/Compound 11(S,S)/Compound 11(S,S)_C13_NMR/2/acqus
- FID data/Compound 11(S,S)/Compound 11(S,S)_C13_NMR/2/audita.txt
- FID data/Compound 11(S,S)/Compound 11(S,S)_C13_NMR/2/cpdprg2
- FID data/Compound 11(S,S)/Compound 11(S,S)_C13_NMR/2/fid
- FID data/Compound 11(S,S)/Compound 11(S,S)_C13_NMR/2/format.temp
- FID data/Compound 11(S,S)/Compound 11(S,S)_C13_NMR/2/orig
- FID data/Compound 11(S,S)/Compound 11(S,S)_C13_NMR/2/pdata/
- FID data/Compound 11(S,S)/Compound 11(S,S)_C13_NMR/2/pdata/1/
- FID data/Compound 11(S,S)/Compound 11(S,S)_C13_NMR/2/pdata/1/1i
- FID data/Compound 11(S,S)/Compound 11(S,S)_C13_NMR/2/pdata/1/1r
- FID data/Compound 11(S,S)/Compound 11(S,S)_C13_NMR/2/pdata/1/auditp.txt
- FID data/Compound 11(S,S)/Compound 11(S,S)_C13_NMR/2/pdata/1/integrals.txt
- FID data/Compound 11(S,S)/Compound 11(S,S)_C13_NMR/2/pdata/1/intrng
- FID data/Compound 11(S,S)/Compound 11(S,S)_C13_NMR/2/pdata/1/outd
- FID data/Compound 11(S,S)/Compound 11(S,S)_C13_NMR/2/pdata/1/parm.txt
- FID data/Compound 11(S,S)/Compound 11(S,S)_C13_NMR/2/pdata/1/peaklist.xml
- FID data/Compound 11(S,S)/Compound 11(S,S)_C13_NMR/2/pdata/1/peakrng
- FID data/Compound 11(S,S)/Compound 11(S,S)_C13_NMR/2/pdata/1/peaks
- FID data/Compound 11(S,S)/Compound 11(S,S)_C13_NMR/2/pdata/1/proc
- FID data/Compound 11(S,S)/Compound 11(S,S)_C13_NMR/2/pdata/1/procs
- FID data/Compound 11(S,S)/Compound 11(S,S)_C13_NMR/2/pdata/1/title
- FID data/Compound 11(S,S)/Compound 11(S,S)_C13_NMR/2/prosol_History
- FID data/Compound 11(S,S)/Compound 11(S,S)_C13_NMR/2/pulseprogram
- FID data/Compound 11(S,S)/Compound 11(S,S)_C13_NMR/2/scon2
- FID data/Compound 11(S,S)/Compound 11(S,S)_C13_NMR/2/uxnmr.par
- FID data/Compound 11(S,S)/Compound 11(S,S)_H1_NMR/
- FID data/Compound 11(S,S)/Compound 11(S,S)_H1_NMR/1/
- FID data/Compound 11(S,S)/Compound 11(S,S)_H1_NMR/1/acqu
- FID data/Compound 11(S,S)/Compound 11(S,S)_H1_NMR/1/acqus
- FID data/Compound 11(S,S)/Compound 11(S,S)_H1_NMR/1/audita.txt
- FID data/Compound 11(S,S)/Compound 11(S,S)_H1_NMR/1/fid
- FID data/Compound 11(S,S)/Compound 11(S,S)_H1_NMR/1/format.temp
- FID data/Compound 11(S,S)/Compound 11(S,S)_H1_NMR/1/orig
- FID data/Compound 11(S,S)/Compound 11(S,S)_H1_NMR/1/pdata/
- FID data/Compound 11(S,S)/Compound 11(S,S)_H1_NMR/1/pdata/1/
- FID data/Compound 11(S,S)/Compound 11(S,S)_H1_NMR/1/pdata/1/1i
- FID data/Compound 11(S,S)/Compound 11(S,S)_H1_NMR/1/pdata/1/1r
- FID data/Compound 11(S,S)/Compound 11(S,S)_H1_NMR/1/pdata/1/assocs
- FID data/Compound 11(S,S)/Compound 11(S,S)_H1_NMR/1/pdata/1/auditp.txt
- FID data/Compound 11(S,S)/Compound 11(S,S)_H1_NMR/1/pdata/1/integrals.txt
- FID data/Compound 11(S,S)/Compound 11(S,S)_H1_NMR/1/pdata/1/intrng
- FID data/Compound 11(S,S)/Compound 11(S,S)_H1_NMR/1/pdata/1/NMR-III-15P.jpg
[truncated: 4,106 more entries]
