# Supplementary material for: Stereoselective Synthesis of Chiral C2-Symmetric 1,3- and 1,5-Bis-Sulfoxides Guided by the Horeau Principle: Understanding the Influence of the Carbon Chain Nature in Its Ability for Metal Coordination
Source: J Org Chem. 2024 Oct 2;89(20):15048–61. doi: 10.1021/acs.joc.4c01729 (PMC11494659; doi:10.1021/acs.joc.4c01729)
Supplement: Supplementary file 2 — jo4c01729_si_002.zip [file jo4c01729_si_002.zip › FID data/Compound 10(R,R)/Compound 10(R,R)_C13_NMR/11/audita.txt]

##TITLE= Audit trail, TopSpin 4.0.9
##JCAMPDX= 5.01
##ORIGIN= Bruker BioSpin GmbH
##OWNER= root
$$ /root/.topspin-BladeEpu/local_acqu/NMR-VI-99P/11/audita.txt
##AUDIT TRAIL=  $$ (NUMBER, WHEN, WHO, WHERE, PROCESS, VERSION, WHAT)
(   1,<2020-10-28 09:58:45.542 +0000>,<NEO500\nmrsu>,<NEO500>,<go4>,<TopSpin 4.0.9>,
      <acquisition in progress>)
$$ D:/data/Ic/nmr/NMR-VI-99P/11/audita.txt
(   2,<2020-10-28 10:52:42.655 +0000>,<NEO500\nmrsu>,<NEO500>,<go4>,<TopSpin 4.0.9>,
      <created by zg on 'BOSS III' (NEO500) by user 'NEO500\nmrsu'
       on data set with UUID '2ada5064-1904-11eb-8290-00139538cb7f'
       started at 2020-10-28 09:58:45.564 +0000, POWCHK enabled, PULCHK disabled,
       completed at 2020-10-28 10:52:42.654 +0000
       configuration hash MD5:
       50 FA 11 BA 60 C1 27 CF 00 42 A0 3D E9 D3 79 A3
       double data hash MD5: 64K
       D8 A4 87 59 09 F1 69 85 05 BD 12 94 99 AD AC 59>)
(   3,<2020-10-28 11:52:36.983 +0100>,<nmrsu>,<NEO500>,<xwish3>,<TopSpin 4.0.9>,
      <ICON-NMR User ID: Ic
       double data hash MD5: 64K
       D8 A4 87 59 09 F1 69 85 05 BD 12 94 99 AD AC 59>)
##END=

$$ hash MD5
$$ 1D 57 F4 B0 C6 93 F9 E3 97 93 FA 85 02 E3 60 BD
