# Supplementary material for: Stereoselective Synthesis of Chiral C2-Symmetric 1,3- and 1,5-Bis-Sulfoxides Guided by the Horeau Principle: Understanding the Influence of the Carbon Chain Nature in Its Ability for Metal Coordination
Source: J Org Chem. 2024 Oct 2;89(20):15048–61. doi: 10.1021/acs.joc.4c01729 (PMC11494659; doi:10.1021/acs.joc.4c01729)
Supplement: Supplementary file 2 — jo4c01729_si_002.zip [file jo4c01729_si_002.zip › FID data/Compound 10(R,R)/Compound 10(R,R)_C13_NMR/11/pdata/1/auditp.txt]

##TITLE= Audit trail, TopSpin 4.0.9
##JCAMPDX= 5.01
##ORIGIN= Bruker BioSpin GmbH
##OWNER= nmrsu
$$ D:/data/Ic/nmr/NMR-VI-99P/11/pdata/1/auditp.txt
##AUDIT TRAIL=  $$ (NUMBER, WHEN, WHO, WHERE, PROCESS, VERSION, WHAT)
(   1,<2020-10-28 09:58:45.542 +0000>,<NEO500\nmrsu>,<NEO500>,<go4>,<TopSpin 4.0.9>,
      <acquisition in progress>)
(   2,<2020-10-28 11:01:55.858 +0100>,<nmrsu>,<NEO500>,<proc1d>,<TopSpin 4.0.9>,
      <Start of raw data processing
       efp LB = 1 FT_mod = 6 PKNL = 1 PHC0 = 0 PHC1 = 0 SI = 32K 
       data hash MD5: 32K
       9B 26 75 35 54 44 C7 10 E2 9B A7 74 7F 89 3B 25>)
(   3,<2020-10-28 11:01:58.877 +0100>,<nmrsu>,<NEO500>,<proc1d>,<TopSpin 4.0.9>,
      <apk 
       data hash MD5: 32K
       0D E6 8A EA 4E 11 D7 AD 33 BD C7 55 7B F8 D4 88>)
(   4,<2020-10-28 11:02:12.374 +0100>,<nmrsu>,<NEO500>,<proc1d>,<TopSpin 4.0.9>,
      <Start of raw data processing
       efp LB = 1 FT_mod = 6 PKNL = 1 PHC0 = -86.14832 PHC1 = -47.57521 SI = 32K 
       data hash MD5: 32K
       58 C6 81 AE F2 F3 37 7F A6 B0 F7 A2 EF 62 18 51>)
(   5,<2020-10-28 11:02:25.702 +0100>,<nmrsu>,<NEO500>,<proc1d>,<TopSpin 4.0.9>,
      <Start of raw data processing
       efp LB = 2 FT_mod = 6 PKNL = 1 PHC0 = -86.14832 PHC1 = -47.57521 SI = 32K 
       data hash MD5: 32K
       F9 F2 32 1D FC EA CF 6C E8 A1 9A AA 93 8A 93 AD>)
(   6,<2020-10-28 11:23:11.702 +0100>,<nmrsu>,<NEO500>,<proc1d>,<TopSpin 4.0.9>,
      <Start of raw data processing
       efp LB = 2 FT_mod = 6 PKNL = 1 PHC0 = -86.14832 PHC1 = -47.57521 SI = 32K 
       data hash MD5: 32K
       4B 9D AC 44 8D D0 D1 8A B2 0E D1 AE 55 C9 DE 70>)
(   7,<2020-10-28 11:26:52.312 +0100>,<nmrsu>,<NEO500>,<proc1d>,<TopSpin 4.0.9>,
      <abs ABSG = 5 
       data hash MD5: 32K
       5F D8 B3 6A E2 D7 01 06 14 A7 9B C0 8B 5B 77 DC>)
(   8,<2020-10-28 11:27:10.374 +0100>,<nmrsu>,<NEO500>,<proc1d>,<TopSpin 4.0.9>,
      <Start of raw data processing
       efp LB = 1 FT_mod = 6 PKNL = 1 PHC0 = -86.14832 PHC1 = -47.57521 SI = 32K 
       data hash MD5: 32K
       04 C2 7D 5C C2 C6 EA F2 8F 34 7E 6C 4E 7D 8C D1>)
(   9,<2020-10-28 11:52:37.624 +0100>,<nmrsu>,<NEO500>,<proc1d>,<TopSpin 4.0.9>,
      <Start of raw data processing
       ef LB = 1 FT_mod = 6 PKNL = 1 SI = 32K 
       data hash MD5: 32K
       EE FB 68 B8 01 80 09 63 3F B5 A3 62 A0 12 6E CF>)
(  10,<2020-10-28 11:52:37.827 +0100>,<nmrsu>,<NEO500>,<proc1d>,<TopSpin 4.0.9>,
      <apk 
       data hash MD5: 32K
       4F 52 77 59 4B 88 99 C7 57 30 31 19 EC 71 4A 0C>)
(  11,<2020-10-28 11:52:37.952 +0100>,<nmrsu>,<NEO500>,<proc1d>,<TopSpin 4.0.9>,
      <abs ABSG = 5 
       data hash MD5: 32K
       DF 8E 93 C3 0D 80 6C 2C 83 E3 93 F2 CE A2 DD C2>)
(  12,<2020-10-28 11:52:38.124 +0100>,<nmrsu>,<NEO500>,<xwish3>,<TopSpin 4.0.9>,
      <ICON-NMR User ID: Ic
       data hash MD5: 32K
       DF 8E 93 C3 0D 80 6C 2C 83 E3 93 F2 CE A2 DD C2>)
(  13,<2020-10-28 12:55:57.655 +0100>,<nmrsu>,<NEO500>,<proc1d>,<TopSpin 4.0.9>,
      <Start of raw data processing
       efp LB = 1 FT_mod = 6 PKNL = 1 PHC0 = -69.3583 PHC1 = -73.25963 SI = 32K 
       data hash MD5: 32K
       AB 08 27 6E 35 ED AC 17 B5 FD 9F BF 73 30 F1 90>)
(  14,<2020-10-28 12:56:00.218 +0100>,<nmrsu>,<NEO500>,<proc1d>,<TopSpin 4.0.9>,
      <abs ABSG = 5 
       data hash MD5: 32K
       C4 B6 29 C2 51 1A F0 B5 EF 39 D4 BA 3E 2D 1D 24>)
$$ C:/Bruker/TopSpin4.0.7/500MHz/NMR-VI-99P/11/pdata/1/auditp.txt
(  15,<2023-09-05 16:15:38.960 +0200>,<nazar>,<LAPTOP-G1JIEBFH>,<dataserver>,<TopSpin 4.0.7>,
      <INTEGRAL 2023-09-05 16:15:37.763 +0200
       DELETE [137.467;136.444]
       data hash MD5: 32K
       C4 B6 29 C2 51 1A F0 B5 EF 39 D4 BA 3E 2D 1D 24>)
(  16,<2023-09-05 16:15:38.983 +0200>,<nazar>,<LAPTOP-G1JIEBFH>,<dataserver>,<TopSpin 4.0.7>,
      <INTEGRAL 2023-09-05 16:15:37.763 +0200
       DELETE [130.232;129.764]
       data hash MD5: 32K
       C4 B6 29 C2 51 1A F0 B5 EF 39 D4 BA 3E 2D 1D 24>)
(  17,<2023-09-05 16:15:39.005 +0200>,<nazar>,<LAPTOP-G1JIEBFH>,<dataserver>,<TopSpin 4.0.7>,
      <INTEGRAL 2023-09-05 16:15:37.763 +0200
       DELETE [129.677;129.019]
       data hash MD5: 32K
       C4 B6 29 C2 51 1A F0 B5 EF 39 D4 BA 3E 2D 1D 24>)
(  18,<2023-09-05 16:15:39.025 +0200>,<nazar>,<LAPTOP-G1JIEBFH>,<dataserver>,<TopSpin 4.0.7>,
      <INTEGRAL 2023-09-05 16:15:37.763 +0200
       DELETE [76.531;75.405]
       data hash MD5: 32K
       C4 B6 29 C2 51 1A F0 B5 EF 39 D4 BA 3E 2D 1D 24>)
(  19,<2023-09-05 16:15:39.055 +0200>,<nazar>,<LAPTOP-G1JIEBFH>,<dataserver>,<TopSpin 4.0.7>,
      <INTEGRAL 2023-09-05 16:15:37.763 +0200
       DELETE [49.556;49.103]
       data hash MD5: 32K
       C4 B6 29 C2 51 1A F0 B5 EF 39 D4 BA 3E 2D 1D 24>)
(  20,<2023-09-05 16:15:39.082 +0200>,<nazar>,<LAPTOP-G1JIEBFH>,<dataserver>,<TopSpin 4.0.7>,
      <INTEGRAL 2023-09-05 16:15:37.763 +0200
       DELETE [18.510;17.999]
       data hash MD5: 32K
       C4 B6 29 C2 51 1A F0 B5 EF 39 D4 BA 3E 2D 1D 24>)
##END=

$$ hash MD5
$$ B8 FB 9C A9 9E 4A 65 FC 98 91 69 61 86 1A E1 0A
