# Supplementary material for: Stereoselective Synthesis of Chiral C2-Symmetric 1,3- and 1,5-Bis-Sulfoxides Guided by the Horeau Principle: Understanding the Influence of the Carbon Chain Nature in Its Ability for Metal Coordination
Source: J Org Chem. 2024 Oct 2;89(20):15048–61. doi: 10.1021/acs.joc.4c01729 (PMC11494659; doi:10.1021/acs.joc.4c01729)
Supplement: Supplementary file 2 — jo4c01729_si_002.zip [file jo4c01729_si_002.zip › FID data/Compound 10(R,R)/Compound 10(R,R)_C13_NMR/11/pdata/1/peaklist.xml]

<?xml version="1.0" encoding="UTF-8"?>
<PeakList modified="2023-09-05T16:16:26">
  <PeakList1D>
    <PeakList1DHeader creator="nazar" date="2023-09-05T16:16:26" expNo="11" name="NMR-VI-99P" owner="" procNo="1" source="C:\Bruker\TopSpin4.0.7\500MHz">
      <PeakPickDetails>F1=145.034714ppm, F2=123.645752ppm, MI=0.60cm, MAXI=3.88cm, PC=1.400
      </PeakPickDetails>
    </PeakList1DHeader>
    <Peak1D F1="138.402557" intensity="0.8135675" type="0"/>
    <Peak1D F1="137.724594" intensity="0.8431966" type="0"/>
    <Peak1D F1="131.214706" intensity="2.075414" type="0"/>
    <Peak1D F1="130.519852" intensity="1.944944" type="0"/>
  </PeakList1D>
  <PeakList1D>
    <PeakList1DHeader creator="nazar" date="2023-09-05T16:16:26" expNo="11" name="NMR-VI-99P" owner="" procNo="1" source="C:\Bruker\TopSpin4.0.7\500MHz">
      <PeakPickDetails>F1=80.574837ppm, F2=70.612862ppm, MI=10.88cm, MAXI=17.12cm, PC=1.400
      </PeakPickDetails>
    </PeakList1DHeader>
    <Peak1D F1="77.410446" intensity="14.42697" type="0"/>
    <Peak1D F1="77.157043" intensity="14.92852" type="0"/>
    <Peak1D F1="76.902733" intensity="15.0" type="0"/>
  </PeakList1D>
  <PeakList1D>
    <PeakList1DHeader creator="nazar" date="2023-09-05T16:16:26" expNo="11" name="NMR-VI-99P" owner="" procNo="1" source="C:\Bruker\TopSpin4.0.7\500MHz">
      <PeakPickDetails>F1=53.325893ppm, F2=48.491405ppm, MI=1.10cm, MAXI=6.18cm, PC=1.400
      </PeakPickDetails>
    </PeakList1DHeader>
    <Peak1D F1="50.534588" intensity="2.712868" type="0"/>
  </PeakList1D>
  <PeakList1D>
    <PeakList1DHeader creator="nazar" date="2023-09-05T16:16:26" expNo="11" name="NMR-VI-99P" owner="" procNo="1" source="C:\Bruker\TopSpin4.0.7\500MHz">
      <PeakPickDetails>F1=29.683569ppm, F2=6.029475ppm, MI=-0.16cm, MAXI=6.72cm, PC=1.400
      </PeakPickDetails>
    </PeakList1DHeader>
    <Peak1D F1="19.386185" intensity="3.995708" type="0"/>
    <Peak1D F1="19.328789" intensity="1.460165" type="0"/>
  </PeakList1D>
</PeakList>
