# Supplementary material for: Stereoselective Synthesis of Chiral C2-Symmetric 1,3- and 1,5-Bis-Sulfoxides Guided by the Horeau Principle: Understanding the Influence of the Carbon Chain Nature in Its Ability for Metal Coordination
Source: J Org Chem. 2024 Oct 2;89(20):15048–61. doi: 10.1021/acs.joc.4c01729 (PMC11494659; doi:10.1021/acs.joc.4c01729)
Supplement: Supplementary file 2 — jo4c01729_si_002.zip [file jo4c01729_si_002.zip › FID data/Compound 10(R,R)/Compound 10(R,R)_C13_NMR/11/pdata/1/peakrng]

P    #regions in PPM
# 2023-09-05 16:16:29 +0200  nazar@LAPTOP-G1JIEBFH
# low field   high field   mi   maxi
  145.03471205208635  123.6457545171322  0.599  3.878  # for region 1
  80.57484002893686  70.6128598071774  10.878  17.120  # for region 2
  53.325894128241856  48.491403726505645  1.104  6.180  # for region 3
  29.68356865435852  6.029474882916574  -0.158  6.716  # for region 4
