# Supplementary material for: Stereoselective Synthesis of Chiral C2-Symmetric 1,3- and 1,5-Bis-Sulfoxides Guided by the Horeau Principle: Understanding the Influence of the Carbon Chain Nature in Its Ability for Metal Coordination
Source: J Org Chem. 2024 Oct 2;89(20):15048–61. doi: 10.1021/acs.joc.4c01729 (PMC11494659; doi:10.1021/acs.joc.4c01729)
Supplement: Supplementary file 2 — jo4c01729_si_002.zip [file jo4c01729_si_002.zip › FID data/Compound 10(R,R)/Compound 10(R,R)_C13_NMR/11/shimvalues]

# Wed Oct 28 10:02:00 2020
#$$PROBEIDENTIFIER=Z113652_0143
#$$PROBENAME=PA BBO 500S2 BBF-H-D-05 Z SP
#$$SHIMID=292722
#
# Active Shim Gradients
#
Z           		-2761           
Z2          		716             
Z3          		-1051           
Z4          		4255            
Z5          		-475            
Z6          		-1951           
Z7          		3583            
Z8          		19820           
X           		-8204           
XZ          		167             
XZ2         		5216            
XZ3         		1286            
XZ4         		1307            
XZ5         		347             
Y           		776             
YZ          		925             
YZ2         		-14108          
YZ3         		-289            
YZ4         		-2398           
YZ5         		9149            
XY          		2715            
XYZ         		6710            
XYZ2        		-3524           
XYZ3        		-296            
XYZ4        		3410            
XYZ5        		-5968           
(X2-Y2)     		-2376           
(X2-Y2)Z    		-11570          
(X2-Y2)Z2   		-2829           
(X2-Y2)Z3   		1833            
(X2-Y2)Z4   		-4604           
(X2-Y2)Z5   		3212            
X3          		9046            
X3Z         		1094            
Y3          		-6840           
Y3Z         		3656            
#
# Lock Parameter
#
FIELD		-7706.847
LOCKPHASE		 101.861
LOCKPOWER		 -29.000
LOCKGAIN		 121.105
LOCKDC		 -75.000
LOCKSHIFT		   7.240
LOOPGAIN		 -12.000
LOOPTIME		   0.400
LOOPFILTER		 100.000
#
IEEE64_VERSION_CODE 1
#
# Shim currents 
#
SHIM_SETTING [ 1]     -974.77224845
SHIM_SETTING [ 2]    -7659.25171827
SHIM_SETTING [ 3]    -3715.08424734
SHIM_SETTING [ 4]    18640.37536971
SHIM_SETTING [ 5]    -9557.88653352
SHIM_SETTING [ 6]    -6953.61401002
SHIM_SETTING [ 7]    23889.52212899
SHIM_SETTING [ 8]    18294.30587436
SHIM_SETTING [ 9]     2826.90495021
SHIM_SETTING [10]     1816.29165328
SHIM_SETTING [11]        0.00000000
SHIM_SETTING [12]   -10496.87300000
SHIM_SETTING [13]    -3183.93600000
SHIM_SETTING [14]     3856.95100000
SHIM_SETTING [15]       51.43953211
SHIM_SETTING [16]    -2848.97646789
SHIM_SETTING [17]   -14009.11739509
SHIM_SETTING [18]   -11752.09345501
SHIM_SETTING [19]    -3176.79331701
SHIM_SETTING [20]    -5747.53576484
SHIM_SETTING [21]   -15772.80400000
SHIM_SETTING [22]     2766.51300000
SHIM_SETTING [23]    -3940.22100000
SHIM_SETTING [24]    12539.43600000
SHIM_SETTING [25]    -1048.70500000
SHIM_SETTING [26]    -5966.65800000
SHIM_SETTING [27]     4918.05100000
SHIM_SETTING [28]   -11026.40609174
SHIM_SETTING [29]     -330.25269449
SHIM_SETTING [30]     9199.03730551
SHIM_SETTING [31]    15060.46198009
SHIM_SETTING [32]   -18704.88709174
SHIM_SETTING [33]     4547.50722858
SHIM_SETTING [34]    -4917.75477142
SHIM_SETTING [35]     4805.21200000
SHIM_SETTING [36]    -1033.53800000
SHIM_SETTING [37]    -6299.59146852
SHIM_SETTING [38]    11917.46774017
SHIM_SETTING [39]     9508.99421978
SHIM_SETTING [40]        0.00000000
