# Supplementary material for: Stereoselective Synthesis of Chiral C2-Symmetric 1,3- and 1,5-Bis-Sulfoxides Guided by the Horeau Principle: Understanding the Influence of the Carbon Chain Nature in Its Ability for Metal Coordination
Source: J Org Chem. 2024 Oct 2;89(20):15048–61. doi: 10.1021/acs.joc.4c01729 (PMC11494659; doi:10.1021/acs.joc.4c01729)
Supplement: Supplementary file 2 — jo4c01729_si_002.zip [file jo4c01729_si_002.zip › FID data/Compound 10(R,R)/Compound 10(R,R)_H1_NMR/10/audita.txt]

##TITLE= Audit trail, TopSpin 4.0.9
##JCAMPDX= 5.01
##ORIGIN= Bruker BioSpin GmbH
##OWNER= root
$$ /root/.topspin-BladeEpu/local_acqu/NMR-VI-99P/10/audita.txt
##AUDIT TRAIL=  $$ (NUMBER, WHEN, WHO, WHERE, PROCESS, VERSION, WHAT)
(   1,<2020-10-28 09:49:51.258 +0000>,<NEO500\nmrsu>,<NEO500>,<go4>,<TopSpin 4.0.9>,
      <acquisition in progress>)
$$ D:/data/Ic/nmr/NMR-VI-99P/10/audita.txt
(   2,<2020-10-28 09:57:58.442 +0000>,<NEO500\nmrsu>,<NEO500>,<go4>,<TopSpin 4.0.9>,
      <created by zg on 'BOSS III' (NEO500) by user 'NEO500\nmrsu'
       on data set with UUID 'ec68571e-1902-11eb-927e-00139538cb7f'
       started at 2020-10-28 09:49:51.280 +0000, POWCHK enabled, PULCHK disabled,
       completed at 2020-10-28 09:57:58.441 +0000
       configuration hash MD5:
       50 FA 11 BA 60 C1 27 CF 00 42 A0 3D E9 D3 79 A3
       double data hash MD5: 64K
       E9 69 0F 62 A2 91 E0 F3 9A AA 6F 38 27 B6 15 8F>)
(   3,<2020-10-28 10:57:52.796 +0100>,<nmrsu>,<NEO500>,<xwish3>,<TopSpin 4.0.9>,
      <ICON-NMR User ID: Ic
       double data hash MD5: 64K
       E9 69 0F 62 A2 91 E0 F3 9A AA 6F 38 27 B6 15 8F>)
##END=

$$ hash MD5
$$ 6B E8 65 00 F3 7B 5E 73 79 81 03 45 5B 33 17 87
