# Supplementary material for: Stereoselective Synthesis of Chiral C2-Symmetric 1,3- and 1,5-Bis-Sulfoxides Guided by the Horeau Principle: Understanding the Influence of the Carbon Chain Nature in Its Ability for Metal Coordination
Source: J Org Chem. 2024 Oct 2;89(20):15048–61. doi: 10.1021/acs.joc.4c01729 (PMC11494659; doi:10.1021/acs.joc.4c01729)
Supplement: Supplementary file 2 — jo4c01729_si_002.zip [file jo4c01729_si_002.zip › FID data/Compound 10(R,R)/Compound 10(R,R)_H1_NMR/10/pdata/1/auditp.txt]

##TITLE= Audit trail, TopSpin 4.0.9
##JCAMPDX= 5.01
##ORIGIN= Bruker BioSpin GmbH
##OWNER= nmrsu
$$ D:/data/Ic/nmr/NMR-VI-99P/10/pdata/1/auditp.txt
##AUDIT TRAIL=  $$ (NUMBER, WHEN, WHO, WHERE, PROCESS, VERSION, WHAT)
(   1,<2020-10-28 09:49:51.258 +0000>,<NEO500\nmrsu>,<NEO500>,<go4>,<TopSpin 4.0.9>,
      <acquisition in progress>)
$$ D:/data/Ic/nmr/NMR-VI-99P/10/audita.txt
(   2,<2020-10-28 09:57:58.442 +0000>,<NEO500\nmrsu>,<NEO500>,<go4>,<TopSpin 4.0.9>,
      <created by zg on 'BOSS III' (NEO500) by user 'NEO500\nmrsu'
       on data set with UUID 'ec68571e-1902-11eb-927e-00139538cb7f'
       started at 2020-10-28 09:49:51.280 +0000, POWCHK enabled, PULCHK disabled,
       completed at 2020-10-28 09:57:58.441 +0000
       configuration hash MD5:
       50 FA 11 BA 60 C1 27 CF 00 42 A0 3D E9 D3 79 A3
       double data hash MD5: 64K
       E9 69 0F 62 A2 91 E0 F3 9A AA 6F 38 27 B6 15 8F>)
(   3,<2020-10-28 10:57:52.796 +0100>,<nmrsu>,<NEO500>,<xwish3>,<TopSpin 4.0.9>,
      <ICON-NMR User ID: Ic
       double data hash MD5: 64K
       E9 69 0F 62 A2 91 E0 F3 9A AA 6F 38 27 B6 15 8F>)
(   4,<2020-10-28 10:57:56.014 +0100>,<nmrsu>,<NEO500>,<proc1d>,<TopSpin 4.0.9>,
      <Start of raw data processing
       ef LB = 0.3 FT_mod = 6 PKNL = 1 SI = 128K 
       data hash MD5: 128K
       DF 6B A9 F5 E7 0D 0C F6 67 A4 37 68 CA 67 7E 46>)
(   5,<2020-10-28 10:57:56.468 +0100>,<nmrsu>,<NEO500>,<proc1d>,<TopSpin 4.0.9>,
      <apk 
       data hash MD5: 128K
       94 AD A0 9D 51 DD 75 AD D0 41 32 AE FA 59 C1 9C>)
(   6,<2020-10-28 10:57:56.624 +0100>,<nmrsu>,<NEO500>,<proc1d>,<TopSpin 4.0.9>,
      <abs ABSG = 5 
       data hash MD5: 128K
       F9 10 CE 4A 5F 17 31 3B 93 C4 CD 52 CC 70 20 30>)
(   7,<2020-10-28 10:57:56.780 +0100>,<nmrsu>,<NEO500>,<xwish3>,<TopSpin 4.0.9>,
      <ICON-NMR User ID: Ic
       data hash MD5: 128K
       F9 10 CE 4A 5F 17 31 3B 93 C4 CD 52 CC 70 20 30>)
(   8,<2020-10-28 11:03:02.043 +0100>,<nmrsu>,<NEO500>,<proc1d>,<TopSpin 4.0.9>,
      <Start of raw data processing
       fp FT_mod = 6 PKNL = 1 PHC0 = 178.2484 PHC1 = -40.83655 SI = 128K 
       data hash MD5: 128K
       0B 08 73 EE 87 03 AC D2 12 D7 85 37 E8 BD 8C 0D>)
(   9,<2020-10-28 12:56:09.846 +0100>,<nmrsu>,<NEO500>,<proc1d>,<TopSpin 4.0.9>,
      <Start of raw data processing
       fp FT_mod = 6 PKNL = 1 PHC0 = 178.2484 PHC1 = -40.83655 SI = 128K 
       data hash MD5: 128K
       0B 08 73 EE 87 03 AC D2 12 D7 85 37 E8 BD 8C 0D>)
$$ C:/Bruker/TopSpin4.0.7/500MHz/NMR-VI-99P/10/pdata/1/auditp.txt
(  10,<2023-09-05 16:12:16.502 +0200>,<nazar>,<LAPTOP-G1JIEBFH>,<dataserver>,<TopSpin 4.0.7>,
      <INTEGRAL 2023-09-05 16:10:46.187 +0200
       DELETE [7.590;6.671]
       data hash MD5: 128K
       0B 08 73 EE 87 03 AC D2 12 D7 85 37 E8 BD 8C 0D>)
(  11,<2023-09-05 16:12:16.536 +0200>,<nazar>,<LAPTOP-G1JIEBFH>,<dataserver>,<TopSpin 4.0.7>,
      <INTEGRAL 2023-09-05 16:10:46.187 +0200
       DELETE [3.633;0.389]
       data hash MD5: 128K
       0B 08 73 EE 87 03 AC D2 12 D7 85 37 E8 BD 8C 0D>)
(  12,<2023-09-05 16:12:16.566 +0200>,<nazar>,<LAPTOP-G1JIEBFH>,<dataserver>,<TopSpin 4.0.7>,
      <INTEGRAL 2023-09-05 16:10:46.187 +0200
       DELETE [0.229;-0.613]
       data hash MD5: 128K
       0B 08 73 EE 87 03 AC D2 12 D7 85 37 E8 BD 8C 0D>)
(  13,<2023-09-05 16:12:16.599 +0200>,<nazar>,<LAPTOP-G1JIEBFH>,<dataserver>,<TopSpin 4.0.7>,
      <INTEGRAL 2023-09-05 16:10:56.099 +0200
       DEFINE [7.256;7.217]
       data hash MD5: 128K
       0B 08 73 EE 87 03 AC D2 12 D7 85 37 E8 BD 8C 0D>)
(  14,<2023-09-05 16:12:16.629 +0200>,<nazar>,<LAPTOP-G1JIEBFH>,<dataserver>,<TopSpin 4.0.7>,
      <INTEGRAL 2023-09-05 16:10:59.146 +0200
       DEFINE [7.066;7.033]
       data hash MD5: 128K
       0B 08 73 EE 87 03 AC D2 12 D7 85 37 E8 BD 8C 0D>)
(  15,<2023-09-05 16:12:16.658 +0200>,<nazar>,<LAPTOP-G1JIEBFH>,<dataserver>,<TopSpin 4.0.7>,
      <INTEGRAL 2023-09-05 16:11:18.972 +0200
       DEFINE [3.447;3.378]
       data hash MD5: 128K
       0B 08 73 EE 87 03 AC D2 12 D7 85 37 E8 BD 8C 0D>)
(  16,<2023-09-05 16:12:16.700 +0200>,<nazar>,<LAPTOP-G1JIEBFH>,<dataserver>,<TopSpin 4.0.7>,
      <INTEGRAL 2023-09-05 16:11:21.788 +0200
       DEFINE [3.070;2.995]
       data hash MD5: 128K
       0B 08 73 EE 87 03 AC D2 12 D7 85 37 E8 BD 8C 0D>)
(  17,<2023-09-05 16:12:16.739 +0200>,<nazar>,<LAPTOP-G1JIEBFH>,<dataserver>,<TopSpin 4.0.7>,
      <INTEGRAL 2023-09-05 16:11:28.909 +0200
       DEFINE [2.597;2.542]
       data hash MD5: 128K
       0B 08 73 EE 87 03 AC D2 12 D7 85 37 E8 BD 8C 0D>)
(  18,<2023-09-05 16:12:16.777 +0200>,<nazar>,<LAPTOP-G1JIEBFH>,<dataserver>,<TopSpin 4.0.7>,
      <INTEGRAL 2023-09-05 16:11:32.248 +0200
       DEFINE [2.390;2.315]
       data hash MD5: 128K
       0B 08 73 EE 87 03 AC D2 12 D7 85 37 E8 BD 8C 0D>)
##END=

$$ hash MD5
$$ CA E9 E2 A7 86 30 CB B5 6F 6D 26 97 22 A7 4C 0F
