# Supplementary material for: Stereoselective Synthesis of Chiral C2-Symmetric 1,3- and 1,5-Bis-Sulfoxides Guided by the Horeau Principle: Understanding the Influence of the Carbon Chain Nature in Its Ability for Metal Coordination
Source: J Org Chem. 2024 Oct 2;89(20):15048–61. doi: 10.1021/acs.joc.4c01729 (PMC11494659; doi:10.1021/acs.joc.4c01729)
Supplement: Supplementary file 2 — jo4c01729_si_002.zip [file jo4c01729_si_002.zip › FID data/Compound 10(R,R)/Compound 10(R,R)_H1_NMR/10/pdata/1/integrals.txt]

   Current data set:
   NAME =	NMR-VI-99P	EXPNO =	10	PROCNO = 1
   DU   =	C:/Bruker/TopSpin4.0.7/500MHz

   Number   Integrated Region     Integral
     1      7.256      7.217         2.07602
     2      7.066      7.033         4.00000
     3      3.447      3.378         1.88109
     4      3.070      2.995         2.05802
     5      2.597      2.542        12.21838
     6      2.390      2.315         2.07055
