# Supplementary material for: Stereoselective Synthesis of Chiral C2-Symmetric 1,3- and 1,5-Bis-Sulfoxides Guided by the Horeau Principle: Understanding the Influence of the Carbon Chain Nature in Its Ability for Metal Coordination
Source: J Org Chem. 2024 Oct 2;89(20):15048–61. doi: 10.1021/acs.joc.4c01729 (PMC11494659; doi:10.1021/acs.joc.4c01729)
Supplement: Supplementary file 2 — jo4c01729_si_002.zip [file jo4c01729_si_002.zip › FID data/Compound 10(R,R)/Compound 10(R,R)_H1_NMR/10/pdata/1/intrng]

A 1.0 #regions in PPM
# low field   high field  bias        slope
  7.256424653177467  7.216663422201152  0.0  0.0  # for region 1
  7.065678207277578  7.033439371350836  0.0  0.0  # for region 2
  3.4468756231535944  3.3778450357412027  0.0  0.0  # for region 3
  3.069922078407274  2.995462118951211  0.0  0.0  # for region 4
  2.596791086030231  2.5424973655935177  0.0  0.0  # for region 5
  2.389699323793053  2.315239364336989  0.0  0.0  # for region 6
