# Supplementary material for: Stereoselective Synthesis of Chiral C2-Symmetric 1,3- and 1,5-Bis-Sulfoxides Guided by the Horeau Principle: Understanding the Influence of the Carbon Chain Nature in Its Ability for Metal Coordination
Source: J Org Chem. 2024 Oct 2;89(20):15048–61. doi: 10.1021/acs.joc.4c01729 (PMC11494659; doi:10.1021/acs.joc.4c01729)
Supplement: Supplementary file 2 — jo4c01729_si_002.zip [file jo4c01729_si_002.zip › FID data/Compound 10(R,R)/Compound 10(R,R)_H1_NMR/10/pdata/1/parm.txt]

Current Data Parameters
NAME         NMR-VI-99P              
EXPNO                10              
PROCNO                1              

F2 - Acquisition Parameters
Date_          20201028              
Time              10.57 h            
INSTRUM        BOSS III              
PROBHD   Z113652_0143 (              
PULPROG              zg              
TD                65536              
SOLVENT           CDCl3              
NS                   32              
DS                    4              
SWH            9615.385 Hz           
FIDRES         0.293438 Hz           
AQ            3.4078720 sec          
RG              49.2424              
DW               52.000 usec         
DE                 6.50 usec         
TE                300.0 K            
D1          10.00000000 sec          
TD0                   1              
SFO1        500.2030012 MHz          
NUC1                 1H              
P1                12.00 usec         
PLW1        15.18799973 W            

F2 - Processing parameters
SI               131072              
SF          500.2000463 MHz          
WDW                  EM              
SSB                   0              
LB                 0.30 Hz           
GB                    0              
PC                 1.00              
