# Supplementary material for: Stereoselective Synthesis of Chiral C2-Symmetric 1,3- and 1,5-Bis-Sulfoxides Guided by the Horeau Principle: Understanding the Influence of the Carbon Chain Nature in Its Ability for Metal Coordination
Source: J Org Chem. 2024 Oct 2;89(20):15048–61. doi: 10.1021/acs.joc.4c01729 (PMC11494659; doi:10.1021/acs.joc.4c01729)
Supplement: Supplementary file 2 — jo4c01729_si_002.zip [file jo4c01729_si_002.zip › FID data/Compound 10(R,R)/Compound 10(R,R)_H1_NMR/10/pdata/1/peaklist.xml]

<?xml version="1.0" encoding="UTF-8"?>
<PeakList modified="2023-09-05T16:12:42">
  <PeakList1D>
    <PeakList1DHeader creator="nazar" date="2023-09-05T16:12:42" expNo="10" name="NMR-VI-99P" owner="" procNo="1" source="C:\Bruker\TopSpin4.0.7\500MHz">
      <PeakPickDetails>F1=15.519050ppm, F2=7.434828ppm, MI=10.00cm, MAXI=10000.00cm, PC=1.000
      </PeakPickDetails>
    </PeakList1DHeader>
  </PeakList1D>
  <PeakList1D>
    <PeakList1DHeader creator="nazar" date="2023-09-05T16:12:42" expNo="10" name="NMR-VI-99P" owner="" procNo="1" source="C:\Bruker\TopSpin4.0.7\500MHz">
      <PeakPickDetails>F1=7.434828ppm, F2=6.643486ppm, MI=0.47cm, MAXI=6.46cm, PC=1.000
      </PeakPickDetails>
    </PeakList1DHeader>
    <Peak1D F1="7.259957" intensity="5.243896" type="0"/>
    <Peak1D F1="7.252067" intensity="0.8721321" type="0"/>
    <Peak1D F1="7.236887" intensity="1.731176" type="0"/>
    <Peak1D F1="7.221709" intensity="1.146449" type="0"/>
    <Peak1D F1="7.056568" intensity="2.858943" type="0"/>
    <Peak1D F1="7.04139" intensity="2.413463" type="0"/>
  </PeakList1D>
  <PeakList1D>
    <PeakList1DHeader creator="nazar" date="2023-09-05T16:12:42" expNo="10" name="NMR-VI-99P" owner="" procNo="1" source="C:\Bruker\TopSpin4.0.7\500MHz">
      <PeakPickDetails>F1=6.643486ppm, F2=3.473377ppm, MI=10.00cm, MAXI=10000.00cm, PC=1.000
      </PeakPickDetails>
    </PeakList1DHeader>
  </PeakList1D>
  <PeakList1D>
    <PeakList1DHeader creator="nazar" date="2023-09-05T16:12:42" expNo="10" name="NMR-VI-99P" owner="" procNo="1" source="C:\Bruker\TopSpin4.0.7\500MHz">
      <PeakPickDetails>F1=3.473377ppm, F2=3.317004ppm, MI=0.25cm, MAXI=1.76cm, PC=1.000
      </PeakPickDetails>
    </PeakList1DHeader>
    <Peak1D F1="3.439338" intensity="0.4244878" type="0"/>
    <Peak1D F1="3.425384" intensity="0.9333484" type="0"/>
    <Peak1D F1="3.412066" intensity="0.782024" type="0"/>
    <Peak1D F1="3.398807" intensity="1.043684" type="0"/>
    <Peak1D F1="3.384964" intensity="0.5236478" type="0"/>
  </PeakList1D>
  <PeakList1D>
    <PeakList1DHeader creator="nazar" date="2023-09-05T16:12:42" expNo="10" name="NMR-VI-99P" owner="" procNo="1" source="C:\Bruker\TopSpin4.0.7\500MHz">
      <PeakPickDetails>F1=3.317004ppm, F2=3.127461ppm, MI=10.00cm, MAXI=10000.00cm, PC=1.000
      </PeakPickDetails>
    </PeakList1DHeader>
  </PeakList1D>
  <PeakList1D>
    <PeakList1DHeader creator="nazar" date="2023-09-05T16:12:42" expNo="10" name="NMR-VI-99P" owner="" procNo="1" source="C:\Bruker\TopSpin4.0.7\500MHz">
      <PeakPickDetails>F1=3.127461ppm, F2=2.971088ppm, MI=0.28cm, MAXI=2.16cm, PC=1.000
      </PeakPickDetails>
    </PeakList1DHeader>
    <Peak1D F1="3.061447" intensity="0.4903223" type="0"/>
    <Peak1D F1="3.045702" intensity="1.121207" type="0"/>
    <Peak1D F1="3.034922" intensity="0.4858372" type="0"/>
    <Peak1D F1="3.029987" intensity="0.589021" type="0"/>
    <Peak1D F1="3.019103" intensity="0.952491" type="0"/>
    <Peak1D F1="3.003469" intensity="0.4821712" type="0"/>
  </PeakList1D>
  <PeakList1D>
    <PeakList1DHeader creator="nazar" date="2023-09-05T16:12:42" expNo="10" name="NMR-VI-99P" owner="" procNo="1" source="C:\Bruker\TopSpin4.0.7\500MHz">
      <PeakPickDetails>F1=2.971088ppm, F2=2.416674ppm, MI=10.00cm, MAXI=10000.00cm, PC=1.000
      </PeakPickDetails>
    </PeakList1DHeader>
    <Peak1D F1="2.566579" intensity="15.0" type="0"/>
  </PeakList1D>
  <PeakList1D>
    <PeakList1DHeader creator="nazar" date="2023-09-05T16:12:42" expNo="10" name="NMR-VI-99P" owner="" procNo="1" source="C:\Bruker\TopSpin4.0.7\500MHz">
      <PeakPickDetails>F1=2.416674ppm, F2=2.293471ppm, MI=0.16cm, MAXI=2.69cm, PC=1.000
      </PeakPickDetails>
    </PeakList1DHeader>
    <Peak1D F1="2.38132" intensity="0.2700468" type="0"/>
    <Peak1D F1="2.366273" intensity="0.675255" type="0"/>
    <Peak1D F1="2.35171" intensity="0.9797692" type="0"/>
    <Peak1D F1="2.337274" intensity="0.6282865" type="0"/>
    <Peak1D F1="2.322055" intensity="0.215894" type="0"/>
  </PeakList1D>
  <PeakList1D>
    <PeakList1DHeader creator="nazar" date="2023-09-05T16:12:42" expNo="10" name="NMR-VI-99P" owner="" procNo="1" source="C:\Bruker\TopSpin4.0.7\500MHz">
      <PeakPickDetails>F1=2.293471ppm, F2=-3.704029ppm, MI=10.00cm, MAXI=10000.00cm, PC=1.000
      </PeakPickDetails>
    </PeakList1DHeader>
  </PeakList1D>
</PeakList>
