# Supplementary material for: Stereoselective Synthesis of Chiral C2-Symmetric 1,3- and 1,5-Bis-Sulfoxides Guided by the Horeau Principle: Understanding the Influence of the Carbon Chain Nature in Its Ability for Metal Coordination
Source: J Org Chem. 2024 Oct 2;89(20):15048–61. doi: 10.1021/acs.joc.4c01729 (PMC11494659; doi:10.1021/acs.joc.4c01729)
Supplement: Supplementary file 2 — jo4c01729_si_002.zip [file jo4c01729_si_002.zip › FID data/Compound 10(R,R)/Compound 10(R,R)_H1_NMR/10/pdata/1/peakrng]

P    #regions in PPM
# 2023-09-05 16:12:46 +0200  nazar@LAPTOP-G1JIEBFH
# low field   high field   mi   maxi
  15.5190496444702  7.434827891203824  10.000  10000.000  # for region 1
  7.434827891203824  6.643485470661416  0.470  6.461  # for region 2
  6.643485470661416  3.473377211123265  10.000  10000.000  # for region 3
  3.473377211123265  3.3170041579621903  0.251  1.756  # for region 4
  3.3170041579621903  3.1274610632214936  10.000  10000.000  # for region 5
  3.1274610632214936  2.971088010060419  0.282  2.164  # for region 6
  2.971088010060419  2.4166744579438815  10.000  10000.000  # for region 7
  2.4166744579438815  2.2934714463624286  0.158  2.690  # for region 8
  2.2934714463624286  -3.70402857633307  10.000  10000.000  # for region 9
