# Supplementary material for: Stereoselective Synthesis of Chiral C2-Symmetric 1,3- and 1,5-Bis-Sulfoxides Guided by the Horeau Principle: Understanding the Influence of the Carbon Chain Nature in Its Ability for Metal Coordination
Source: J Org Chem. 2024 Oct 2;89(20):15048–61. doi: 10.1021/acs.joc.4c01729 (PMC11494659; doi:10.1021/acs.joc.4c01729)
Supplement: Supplementary file 2 — jo4c01729_si_002.zip [file jo4c01729_si_002.zip › FID data/Compound 10(R,R)/Compound 10(R,R)_H1_NMR/10/shimvalues]

# Wed Oct 28 09:57:58 2020
#$$PROBEIDENTIFIER=Z113652_0143
#$$PROBENAME=PA BBO 500S2 BBF-H-D-05 Z SP
#$$SHIMID=292722
#
# Active Shim Gradients
#
Z           		-2759           
Z2          		716             
Z3          		-1051           
Z4          		4255            
Z5          		-475            
Z6          		-1951           
Z7          		3583            
Z8          		19820           
X           		-8208           
XZ          		167             
XZ2         		5220            
XZ3         		1286            
XZ4         		1307            
XZ5         		347             
Y           		778             
YZ          		925             
YZ2         		-14106          
YZ3         		-289            
YZ4         		-2398           
YZ5         		9149            
XY          		2717            
XYZ         		6710            
XYZ2        		-3524           
XYZ3        		-296            
XYZ4        		3410            
XYZ5        		-5968           
(X2-Y2)     		-2376           
(X2-Y2)Z    		-11570          
(X2-Y2)Z2   		-2829           
(X2-Y2)Z3   		1833            
(X2-Y2)Z4   		-4604           
(X2-Y2)Z5   		3212            
X3          		9046            
X3Z         		1094            
Y3          		-6840           
Y3Z         		3656            
#
# Lock Parameter
#
FIELD		-7707.503
LOCKPHASE		 101.861
LOCKPOWER		 -29.000
LOCKGAIN		 121.105
LOCKDC		 -75.000
LOCKSHIFT		   7.240
LOOPGAIN		 -12.000
LOOPTIME		   0.400
LOOPFILTER		 100.000
#
IEEE64_VERSION_CODE 1
#
# Shim currents 
#
SHIM_SETTING [ 1]     -973.80224845
SHIM_SETTING [ 2]    -7659.25171827
SHIM_SETTING [ 3]    -3714.96815051
SHIM_SETTING [ 4]    18640.37536971
SHIM_SETTING [ 5]    -9557.75120995
SHIM_SETTING [ 6]    -6953.74933359
SHIM_SETTING [ 7]    23889.47706276
SHIM_SETTING [ 8]    18294.35094059
SHIM_SETTING [ 9]     2826.82969057
SHIM_SETTING [10]     1816.36691292
SHIM_SETTING [11]        0.00000000
SHIM_SETTING [12]   -10496.87300000
SHIM_SETTING [13]    -3183.93600000
SHIM_SETTING [14]     3856.95100000
SHIM_SETTING [15]       52.73029817
SHIM_SETTING [16]    -2847.68570183
SHIM_SETTING [17]   -14014.70044505
SHIM_SETTING [18]   -11757.67650498
SHIM_SETTING [19]    -3179.42887316
SHIM_SETTING [20]    -5750.17132099
SHIM_SETTING [21]   -15772.80400000
SHIM_SETTING [22]     2766.51300000
SHIM_SETTING [23]    -3940.22100000
SHIM_SETTING [24]    12539.43600000
SHIM_SETTING [25]    -1048.70500000
SHIM_SETTING [26]    -5966.65800000
SHIM_SETTING [27]     4918.05100000
SHIM_SETTING [28]   -11022.59993578
SHIM_SETTING [29]     -329.47034725
SHIM_SETTING [30]     9199.81965275
SHIM_SETTING [31]    15061.17045511
SHIM_SETTING [32]   -18701.08093578
SHIM_SETTING [33]     4548.80111429
SHIM_SETTING [34]    -4916.46088571
SHIM_SETTING [35]     4807.21200000
SHIM_SETTING [36]    -1031.53800000
SHIM_SETTING [37]    -6299.25278821
SHIM_SETTING [38]    11917.80642047
SHIM_SETTING [39]     9509.70269480
SHIM_SETTING [40]        0.00000000
