# Supplementary material for: Stereoselective Synthesis of Chiral C2-Symmetric 1,3- and 1,5-Bis-Sulfoxides Guided by the Horeau Principle: Understanding the Influence of the Carbon Chain Nature in Its Ability for Metal Coordination
Source: J Org Chem. 2024 Oct 2;89(20):15048–61. doi: 10.1021/acs.joc.4c01729 (PMC11494659; doi:10.1021/acs.joc.4c01729)
Supplement: Supplementary file 2 — jo4c01729_si_002.zip [file jo4c01729_si_002.zip › FID data/Compound 10(R,R)/Compound 10(R,R)_H1_NMR/10/topshimreport]

New TopShim run:

version = topshim 1.8.0
date = 2020-10-28
time = 10:44:44.078
command = topshim  rga z6 convcomp

1D SHIMMING

Parameters:

maximum order = 6
probe = Z113652_0143
solvent = CDCl3
shim nucleus = 2H
nucleus optimised for = 1H
o1p (from lock) = 7.24 ppm
optimisation parameters = ls
linewidth 1H = 0.10 Hz
envelope shape / strictness = 2.00 / 200

Results:

initial B0 stdDev = 3.53 Hz
sample size = 2.81 cm, position = -0.04 cm
final B0 stdDev = 0.66 Hz > improvement = 5.3
envelope width = 0.36 Hz
shim changes: 
Z	-76
Z2	+7
Z3	-45
Z4	-96
Z5	-45
Z6	+587

duration = 58 sec
completed successfully
finished Wed Oct 28 10:45:40 2020


========================================================================

New TopShim run:

version = topshim 1.8.0
date = 2020-10-28
time = 10:45:42.906
command = topshim  rga tuneaxyz convcomp

1D SHIMMING

Parameters:

maximum order = 5
probe = Z113652_0143
solvent = CDCl3
shim nucleus = 2H
nucleus optimised for = 1H
o1p (from lock) = 7.24 ppm
optimisation parameters = ls
linewidth 1H = 0.10 Hz
envelope shape / strictness = 2.00 / 200

Results:

initial B0 stdDev = 0.69 Hz
sample size = 2.81 cm, position = -0.06 cm
final B0 stdDev = 0.69 Hz > improvement = 1.0
envelope width = 0.38 Hz
tune lock level increase = 1.0
shim changes: 
Z	-2
X	-13
Y	-12

duration = 2 min 51 sec
completed successfully
finished Wed Oct 28 10:48:31 2020


========================================================================

New TopShim run:

version = topshim 1.8.0
date = 2020-10-28
time = 10:48:35.046
command = topshim 

1D SHIMMING

Parameters:

maximum order = 5
probe = Z113652_0143
solvent = CDCl3
shim nucleus = 2H
nucleus optimised for = 1H
o1p (from lock) = 7.24 ppm
optimisation parameters = ls
linewidth 1H = 0.10 Hz
envelope shape / strictness = 2.00 / 200

Results:

initial B0 stdDev = 0.66 Hz
sample size = 2.71 cm, position = -0.04 cm
final B0 stdDev = 0.66 Hz > improvement = 1.0
envelope width = 0.48 Hz
shim changes: none

duration = 1 min 13 sec
completed successfully
finished Wed Oct 28 10:49:44 2020


========================================================================
