# Supplementary material for: Stereoselective Synthesis of Chiral C2-Symmetric 1,3- and 1,5-Bis-Sulfoxides Guided by the Horeau Principle: Understanding the Influence of the Carbon Chain Nature in Its Ability for Metal Coordination
Source: J Org Chem. 2024 Oct 2;89(20):15048–61. doi: 10.1021/acs.joc.4c01729 (PMC11494659; doi:10.1021/acs.joc.4c01729)
Supplement: Supplementary file 2 — jo4c01729_si_002.zip [file jo4c01729_si_002.zip › FID data/Compound 10(rac+meso)/Compound 10(rac+meso)_C13_NMR/3/audita.txt]

##TITLE= Audit trail, TOPSPIN		Version 2.1
##JCAMPDX= 5.01
##ORIGIN= Bruker BioSpin GmbH
##OWNER= fq
$$ /home/fq/data/fq/nmr/NMR-III-73P/3/audita.txt
##AUDIT TRAIL=  $$ (NUMBER, WHEN, WHO, WHERE, PROCESS, VERSION, WHAT)
(   1,<2019-03-13 14:12:21.830 +0100>,<fq>,<avance500>,<go>,<TOPSPIN 2.1>,
      <created by zg
	started at 2019-03-13 13:03:57.891 +0100,
	POWCHK disabled, PULCHK disabled,
       configuration hash MD5:
       8C 8C 58 B2 0A C6 D8 26 11 EC 7F 35 AD 61 D7 96
       data hash MD5: 64K
       75 56 DD 3A 5B 7A 2B 86 2D 2A 43 D5 EF CF 6B B8>)
##END=

$$ hash MD5
$$ 0E 91 6C CE 7F 6A 9B 29 02 37 CE 14 A5 DE B8 D5
