# Supplementary material for: Stereoselective Synthesis of Chiral C2-Symmetric 1,3- and 1,5-Bis-Sulfoxides Guided by the Horeau Principle: Understanding the Influence of the Carbon Chain Nature in Its Ability for Metal Coordination
Source: J Org Chem. 2024 Oct 2;89(20):15048–61. doi: 10.1021/acs.joc.4c01729 (PMC11494659; doi:10.1021/acs.joc.4c01729)
Supplement: Supplementary file 2 — jo4c01729_si_002.zip [file jo4c01729_si_002.zip › FID data/Compound 10(rac+meso)/Compound 10(rac+meso)_C13_NMR/3/pdata/1/auditp.txt]

##TITLE= Audit trail, TOPSPIN		Version 2.1
##JCAMPDX= 5.01
##ORIGIN= Bruker BioSpin GmbH
##OWNER= fq
$$ /home/fq/data/fq/nmr/NMR-III-73P/3/pdata/1/auditp.txt
##AUDIT TRAIL=  $$ (NUMBER, WHEN, WHO, WHERE, PROCESS, VERSION, WHAT)
(   1,<2019-03-13 14:12:21.830 +0100>,<fq>,<avance500>,<go>,<TOPSPIN 2.1>,
      <created by zg
	started at 2019-03-13 13:03:57.891 +0100,
	POWCHK disabled, PULCHK disabled,
       configuration hash MD5:
       8C 8C 58 B2 0A C6 D8 26 11 EC 7F 35 AD 61 D7 96
       data hash MD5: 64K
       75 56 DD 3A 5B 7A 2B 86 2D 2A 43 D5 EF CF 6B B8>)
(   2,<2019-03-13 14:15:53.443 +0100>,<fq>,<avance500>,<proc1d>,<TOPSPIN 2.1>,
      <Start of raw data processing
       efp BC_mod = 2 LB = 2 FT_mod = 6 PKNL = 1 PHC0 = 14.44377 PHC1 = -113.0042 SI = 32K 
       data hash MD5: 32K
       BE E0 93 B2 93 DB A1 8D B4 4B 83 AF DF F9 21 A6>)
$$ C:/u/data/500/NMR/NMR-III-73P/3/pdata/1/auditp.txt
(   3,<2019-04-03 17:55:41.627 +0200>,<Usuario>,<DESKTOP-M6SJPSU>,<dataserver>,<TopSpin 4.0.6>,
      <INTEGRAL 2019-04-03 17:55:40.643 +0200
       DELETE [130.639;130.180]
       data hash MD5: 32K
       BE E0 93 B2 93 DB A1 8D B4 4B 83 AF DF F9 21 A6>)
(   4,<2019-04-03 17:55:41.643 +0200>,<Usuario>,<DESKTOP-M6SJPSU>,<dataserver>,<TopSpin 4.0.6>,
      <INTEGRAL 2019-04-03 17:55:40.643 +0200
       DELETE [77.587;76.487]
       data hash MD5: 32K
       BE E0 93 B2 93 DB A1 8D B4 4B 83 AF DF F9 21 A6>)
(   5,<2019-04-03 17:55:41.643 +0200>,<Usuario>,<DESKTOP-M6SJPSU>,<dataserver>,<TopSpin 4.0.6>,
      <INTEGRAL 2019-04-03 17:55:40.643 +0200
       DELETE [19.399;18.932]
       data hash MD5: 32K
       BE E0 93 B2 93 DB A1 8D B4 4B 83 AF DF F9 21 A6>)
##END=

$$ hash MD5
$$ 9E 6A D0 9D 45 01 35 5A 11 45 CA 2B 8C 13 3E AB
