# Supplementary material for: Stereoselective Synthesis of Chiral C2-Symmetric 1,3- and 1,5-Bis-Sulfoxides Guided by the Horeau Principle: Understanding the Influence of the Carbon Chain Nature in Its Ability for Metal Coordination
Source: J Org Chem. 2024 Oct 2;89(20):15048–61. doi: 10.1021/acs.joc.4c01729 (PMC11494659; doi:10.1021/acs.joc.4c01729)
Supplement: Supplementary file 2 — jo4c01729_si_002.zip [file jo4c01729_si_002.zip › FID data/Compound 10(rac+meso)/Compound 10(rac+meso)_C13_NMR/3/pdata/1/peaklist.xml]

<?xml version="1.0" encoding="UTF-8"?>
<PeakList modified="2020-04-14T13:43:26">
  <PeakList1D>
    <PeakList1DHeader creator="nazar" date="2020-04-14T13:41:23" expNo="3" name="NMR-III-73P" owner="" procNo="1" source="C:\Bruker\TopSpin4.0.7\500MHz">
      <PeakPickDetails>F1=143.013245ppm, F2=119.225471ppm, MI=0.12cm, MAXI=1.31cm, PC=1.400
      </PeakPickDetails>
    </PeakList1DHeader>
    <Peak1D F1="138.464508" intensity="0.4035262" type="0"/>
    <Peak1D F1="137.876312" intensity="0.266961" type="0"/>
    <Peak1D F1="137.804657" intensity="0.2144278" type="0"/>
    <Peak1D F1="131.219193" intensity="0.6596617" type="0"/>
    <Peak1D F1="131.194153" intensity="0.7472596" type="0"/>
    <Peak1D F1="130.527145" intensity="1.177132" type="0"/>
  </PeakList1D>
  <PeakList1D>
    <PeakList1DHeader creator="nazar" date="2020-04-14T13:41:23" expNo="3" name="NMR-III-73P" owner="" procNo="1" source="C:\Bruker\TopSpin4.0.7\500MHz">
      <PeakPickDetails>F1=82.540710ppm, F2=66.777733ppm, MI=1.67cm, MAXI=16.61cm, PC=1.400
      </PeakPickDetails>
    </PeakList1DHeader>
    <Peak1D F1="77.409576" intensity="12.29821" type="0"/>
    <Peak1D F1="77.156021" intensity="12.5" type="0"/>
    <Peak1D F1="76.902161" intensity="12.46837" type="0"/>
  </PeakList1D>
  <PeakList1D>
    <PeakList1DHeader creator="nazar" date="2020-04-14T13:41:23" expNo="3" name="NMR-III-73P" owner="" procNo="1" source="C:\Bruker\TopSpin4.0.7\500MHz">
      <PeakPickDetails>F1=52.925411ppm, F2=47.862148ppm, MI=0.20cm, MAXI=1.21cm, PC=1.400
      </PeakPickDetails>
    </PeakList1DHeader>
    <Peak1D F1="50.609085" intensity="0.654262" type="0"/>
    <Peak1D F1="50.474419" intensity="0.7348058" type="0"/>
  </PeakList1D>
  <PeakList1D>
    <PeakList1DHeader creator="nazar" date="2020-04-14T13:41:23" expNo="3" name="NMR-III-73P" owner="" procNo="1" source="C:\Bruker\TopSpin4.0.7\500MHz">
      <PeakPickDetails>F1=23.310108ppm, F2=11.941654ppm, MI=0.29cm, MAXI=2.73cm, PC=1.400
      </PeakPickDetails>
    </PeakList1DHeader>
    <Peak1D F1="19.430382" intensity="0.456942" type="0"/>
    <Peak1D F1="19.384232" intensity="1.885021" type="0"/>
  </PeakList1D>
  <PeakList1D>
    <PeakList1DHeader creator="nazar@LAPTOP-G1JIEBFH" date="2020-04-14T13:41:55" expNo="3" name="NMR-III-73P" owner="nazar" procNo="1" source="C:/Bruker/TopSpin4.0.7/500MHz">
      <PeakPickDetails>Manually picked peaks
</PeakPickDetails>
    </PeakList1DHeader>
    <Peak1D F1="138.43721824143236" intensity="0.3114479477219955" type="1"/>
  </PeakList1D>
  <PeakList1D>
    <PeakList1DHeader creator="nazar@LAPTOP-G1JIEBFH" date="2020-04-14T13:43:27" expNo="3" name="NMR-III-73P" owner="nazar" procNo="1" source="C:/Bruker/TopSpin4.0.7/500MHz">
      <PeakPickDetails>Manually picked peaks
</PeakPickDetails>
    </PeakList1DHeader>
    <Peak1D F1="19.352979196153022" intensity="0.5122063843352741" type="1"/>
  </PeakList1D>
</PeakList>
