# Supplementary material for: Stereoselective Synthesis of Chiral C2-Symmetric 1,3- and 1,5-Bis-Sulfoxides Guided by the Horeau Principle: Understanding the Influence of the Carbon Chain Nature in Its Ability for Metal Coordination
Source: J Org Chem. 2024 Oct 2;89(20):15048–61. doi: 10.1021/acs.joc.4c01729 (PMC11494659; doi:10.1021/acs.joc.4c01729)
Supplement: Supplementary file 2 — jo4c01729_si_002.zip [file jo4c01729_si_002.zip › FID data/Compound 10(rac+meso)/Compound 10(rac+meso)_C13_NMR/3/pdata/1/peakrng]

P    #regions in PPM
# 2020-04-14 13:43:27 +0200  nazar@LAPTOP-G1JIEBFH
# low field   high field   mi   maxi
  143.01324972155746  119.22547471777136  0.118  1.306  # for region 1
  82.5407132661494  66.7777298299056  1.668  16.611  # for region 2
  52.925411052600424  47.86214970641302  0.199  1.206  # for region 3
  23.310108839051452  11.941654118366522  0.290  2.729  # for region 4
