# Supplementary material for: Stereoselective Synthesis of Chiral C2-Symmetric 1,3- and 1,5-Bis-Sulfoxides Guided by the Horeau Principle: Understanding the Influence of the Carbon Chain Nature in Its Ability for Metal Coordination
Source: J Org Chem. 2024 Oct 2;89(20):15048–61. doi: 10.1021/acs.joc.4c01729 (PMC11494659; doi:10.1021/acs.joc.4c01729)
Supplement: Supplementary file 2 — jo4c01729_si_002.zip [file jo4c01729_si_002.zip › FID data/Compound 10(rac+meso)/Compound 10(rac+meso)_H1_NMR/1/pdata/1/assocs]

##TITLE= Parameter file, TopSpin 4.0.7
##JCAMPDX= 5.0
##DATATYPE= Parameter Values
##NPOINTS= 2	$$ modification sequence number
##ORIGIN= Bruker BioSpin GmbH
##OWNER= Usuario
$$ 2020-04-14 13:24:42.069 +0200  nazar@LAPTOP-G1JIEBFH
$$ C:/Bruker/TopSpin4.0.7/500MHz/NMR-III-73P/1/pdata/1/assocs
$$ process C:\Bruker\TopSpin4.0.7\prog\mod\dataserver.exe
##$MULTDISP= <C:\Bruker\TopSpin4.0.7\500MHz\NMR-II-83P\4\pdata\1>
##END=
