# Supplementary material for: Stereoselective Synthesis of Chiral C2-Symmetric 1,3- and 1,5-Bis-Sulfoxides Guided by the Horeau Principle: Understanding the Influence of the Carbon Chain Nature in Its Ability for Metal Coordination
Source: J Org Chem. 2024 Oct 2;89(20):15048–61. doi: 10.1021/acs.joc.4c01729 (PMC11494659; doi:10.1021/acs.joc.4c01729)
Supplement: Supplementary file 2 — jo4c01729_si_002.zip [file jo4c01729_si_002.zip › FID data/Compound 10(rac+meso)/Compound 10(rac+meso)_H1_NMR/1/pdata/1/auditp.txt]

##TITLE= Audit trail, TOPSPIN		Version 2.1
##JCAMPDX= 5.01
##ORIGIN= Bruker BioSpin GmbH
##OWNER= fq
$$ /home/fq/data/fq/nmr/NMR-III-73P/1/pdata/1/auditp.txt
##AUDIT TRAIL=  $$ (NUMBER, WHEN, WHO, WHERE, PROCESS, VERSION, WHAT)
(   1,<2019-03-13 12:36:43.826 +0100>,<fq>,<avance500>,<go>,<TOPSPIN 2.1>,
      <created by zg
	started at 2019-03-13 12:29:12.543 +0100,
	POWCHK disabled, PULCHK disabled,
       configuration hash MD5:
       8C 8C 58 B2 0A C6 D8 26 11 EC 7F 35 AD 61 D7 96
       data hash MD5: 64K
       34 7D D9 26 06 96 E8 C5 35 A2 88 E5 E9 E0 1B FD>)
(   2,<2019-03-13 12:36:46.814 +0100>,<fq>,<avance500>,<proc1d>,<TOPSPIN 2.1>,
      <Start of raw data processing
       ef LB = 0.3 FT_mod = 6 PKNL = 1 SI = 32K 
       data hash MD5: 32K
       26 A2 F7 82 BC 1E 18 AB C1 31 86 4C 26 F1 25 AE>)
(   3,<2019-03-13 12:36:46.992 +0100>,<fq>,<avance500>,<proc1d>,<TOPSPIN 2.1>,
      <apk 
       data hash MD5: 32K
       97 76 49 00 11 C5 0A DB 89 BA 84 B4 C2 A4 42 64>)
(   4,<2019-03-13 12:36:47.022 +0100>,<fq>,<avance500>,<proc1d>,<TOPSPIN 2.1>,
      <abs ABSG = 5 
       data hash MD5: 32K
       EC 74 6E BE B8 33 5C 42 22 39 E6 40 1B 61 9D 30>)
(   5,<2019-03-13 12:57:27.938 +0100>,<fq>,<avance500>,<proc1d>,<TOPSPIN 2.1>,
      <apks 
       data hash MD5: 32K
       01 00 A1 AE 6B 61 7A 9D 2A B1 11 3C 25 5F BB A7>)
$$ C:/u/data/500/NMR/NMR-III-73P/1/pdata/1/auditp.txt
(   6,<2019-03-22 18:12:32.622 +0100>,<Usuario>,<DESKTOP-M6SJPSU>,<dataserver>,<TopSpin 4.0.6>,
      <INTEGRAL 2019-03-22 18:12:31.982 +0100
       DELETE [7.333;6.677]
       data hash MD5: 32K
       01 00 A1 AE 6B 61 7A 9D 2A B1 11 3C 25 5F BB A7>)
(   7,<2019-03-22 18:12:32.638 +0100>,<Usuario>,<DESKTOP-M6SJPSU>,<dataserver>,<TopSpin 4.0.6>,
      <INTEGRAL 2019-03-22 18:12:31.982 +0100
       DELETE [3.546;3.090]
       data hash MD5: 32K
       01 00 A1 AE 6B 61 7A 9D 2A B1 11 3C 25 5F BB A7>)
(   8,<2019-03-22 18:12:32.653 +0100>,<Usuario>,<DESKTOP-M6SJPSU>,<dataserver>,<TopSpin 4.0.6>,
      <INTEGRAL 2019-03-22 18:12:31.982 +0100
       DELETE [3.089;2.742]
       data hash MD5: 32K
       01 00 A1 AE 6B 61 7A 9D 2A B1 11 3C 25 5F BB A7>)
(   9,<2019-03-22 18:12:32.653 +0100>,<Usuario>,<DESKTOP-M6SJPSU>,<dataserver>,<TopSpin 4.0.6>,
      <INTEGRAL 2019-03-22 18:12:31.982 +0100
       DELETE [2.641;0.437]
       data hash MD5: 32K
       01 00 A1 AE 6B 61 7A 9D 2A B1 11 3C 25 5F BB A7>)
(  10,<2019-04-03 17:54:20.935 +0200>,<Usuario>,<DESKTOP-M6SJPSU>,<dataserver>,<TopSpin 4.0.6>,
      <INTEGRAL 2019-04-03 17:53:49.844 +0200
       DEFINE [2.455;2.282]
       data hash MD5: 32K
       01 00 A1 AE 6B 61 7A 9D 2A B1 11 3C 25 5F BB A7>)
(  11,<2019-04-03 17:54:20.951 +0200>,<Usuario>,<DESKTOP-M6SJPSU>,<dataserver>,<TopSpin 4.0.6>,
      <INTEGRAL 2019-04-03 17:53:55.219 +0200
       DEFINE [2.610;2.514]
       data hash MD5: 32K
       01 00 A1 AE 6B 61 7A 9D 2A B1 11 3C 25 5F BB A7>)
(  12,<2019-04-03 17:54:20.951 +0200>,<Usuario>,<DESKTOP-M6SJPSU>,<dataserver>,<TopSpin 4.0.6>,
      <INTEGRAL 2019-04-03 17:53:57.312 +0200
       DEFINE [3.090;2.967]
       data hash MD5: 32K
       01 00 A1 AE 6B 61 7A 9D 2A B1 11 3C 25 5F BB A7>)
(  13,<2019-04-03 17:54:20.967 +0200>,<Usuario>,<DESKTOP-M6SJPSU>,<dataserver>,<TopSpin 4.0.6>,
      <INTEGRAL 2019-04-03 17:54:00.281 +0200
       DEFINE [3.526;3.361]
       data hash MD5: 32K
       01 00 A1 AE 6B 61 7A 9D 2A B1 11 3C 25 5F BB A7>)
(  14,<2019-04-03 17:54:20.967 +0200>,<Usuario>,<DESKTOP-M6SJPSU>,<dataserver>,<TopSpin 4.0.6>,
      <INTEGRAL 2019-04-03 17:54:14.858 +0200
       DEFINE [7.086;7.007]
       data hash MD5: 32K
       01 00 A1 AE 6B 61 7A 9D 2A B1 11 3C 25 5F BB A7>)
(  15,<2019-04-03 17:54:20.967 +0200>,<Usuario>,<DESKTOP-M6SJPSU>,<dataserver>,<TopSpin 4.0.6>,
      <INTEGRAL 2019-04-03 17:54:18.701 +0200
       DEFINE [7.263;7.201]
       data hash MD5: 32K
       01 00 A1 AE 6B 61 7A 9D 2A B1 11 3C 25 5F BB A7>)
$$ C:/Bruker/TopSpin4.0.7/500MHz/NMR-III-73P/1/pdata/1/auditp.txt
(  16,<2020-04-14 13:19:05.925 +0200>,<nazar>,<LAPTOP-G1JIEBFH>,<dataserver>,<TopSpin 4.0.7>,
      <INTEGRAL 2020-04-14 13:19:04.556 +0200
       DELETE [7.263;7.201]
       data hash MD5: 32K
       01 00 A1 AE 6B 61 7A 9D 2A B1 11 3C 25 5F BB A7>)
(  17,<2020-04-14 13:19:05.949 +0200>,<nazar>,<LAPTOP-G1JIEBFH>,<dataserver>,<TopSpin 4.0.7>,
      <INTEGRAL 2020-04-14 13:19:04.556 +0200
       DELETE [7.086;7.007]
       data hash MD5: 32K
       01 00 A1 AE 6B 61 7A 9D 2A B1 11 3C 25 5F BB A7>)
(  18,<2020-04-14 13:19:05.986 +0200>,<nazar>,<LAPTOP-G1JIEBFH>,<dataserver>,<TopSpin 4.0.7>,
      <INTEGRAL 2020-04-14 13:19:04.556 +0200
       DELETE [3.526;3.361]
       data hash MD5: 32K
       01 00 A1 AE 6B 61 7A 9D 2A B1 11 3C 25 5F BB A7>)
(  19,<2020-04-14 13:19:06.030 +0200>,<nazar>,<LAPTOP-G1JIEBFH>,<dataserver>,<TopSpin 4.0.7>,
      <INTEGRAL 2020-04-14 13:19:04.556 +0200
       DELETE [3.090;2.967]
       data hash MD5: 32K
       01 00 A1 AE 6B 61 7A 9D 2A B1 11 3C 25 5F BB A7>)
(  20,<2020-04-14 13:19:06.069 +0200>,<nazar>,<LAPTOP-G1JIEBFH>,<dataserver>,<TopSpin 4.0.7>,
      <INTEGRAL 2020-04-14 13:19:04.557 +0200
       DELETE [2.610;2.514]
       data hash MD5: 32K
       01 00 A1 AE 6B 61 7A 9D 2A B1 11 3C 25 5F BB A7>)
(  21,<2020-04-14 13:19:06.089 +0200>,<nazar>,<LAPTOP-G1JIEBFH>,<dataserver>,<TopSpin 4.0.7>,
      <INTEGRAL 2020-04-14 13:19:04.557 +0200
       DELETE [2.455;2.282]
       data hash MD5: 32K
       01 00 A1 AE 6B 61 7A 9D 2A B1 11 3C 25 5F BB A7>)
(  22,<2020-04-14 13:21:30.255 +0200>,<nazar>,<LAPTOP-G1JIEBFH>,<dataserver>,<TopSpin 4.0.7>,
      <INTEGRAL 2020-04-14 13:19:26.497 +0200
       DEFINE [7.068;7.031]
       data hash MD5: 32K
       01 00 A1 AE 6B 61 7A 9D 2A B1 11 3C 25 5F BB A7>)
(  23,<2020-04-14 13:21:30.290 +0200>,<nazar>,<LAPTOP-G1JIEBFH>,<dataserver>,<TopSpin 4.0.7>,
      <INTEGRAL 2020-04-14 13:19:32.793 +0200
       DEFINE [7.256;7.217]
       data hash MD5: 32K
       01 00 A1 AE 6B 61 7A 9D 2A B1 11 3C 25 5F BB A7>)
(  24,<2020-04-14 13:21:30.324 +0200>,<nazar>,<LAPTOP-G1JIEBFH>,<dataserver>,<TopSpin 4.0.7>,
      <INTEGRAL 2020-04-14 13:19:52.906 +0200
       DEFINE [3.506;3.443]
       data hash MD5: 32K
       01 00 A1 AE 6B 61 7A 9D 2A B1 11 3C 25 5F BB A7>)
(  25,<2020-04-14 13:21:30.355 +0200>,<nazar>,<LAPTOP-G1JIEBFH>,<dataserver>,<TopSpin 4.0.7>,
      <INTEGRAL 2020-04-14 13:19:56.099 +0200
       DEFINE [3.443;3.378]
       data hash MD5: 32K
       01 00 A1 AE 6B 61 7A 9D 2A B1 11 3C 25 5F BB A7>)
(  26,<2020-04-14 13:21:30.398 +0200>,<nazar>,<LAPTOP-G1JIEBFH>,<dataserver>,<TopSpin 4.0.7>,
      <INTEGRAL 2020-04-14 13:20:05.430 +0200
       DEFINE [3.070;2.982]
       data hash MD5: 32K
       01 00 A1 AE 6B 61 7A 9D 2A B1 11 3C 25 5F BB A7>)
(  27,<2020-04-14 13:21:30.419 +0200>,<nazar>,<LAPTOP-G1JIEBFH>,<dataserver>,<TopSpin 4.0.7>,
      <INTEGRAL 2020-04-14 13:20:17.489 +0200
       DEFINE [2.454;2.292]
       data hash MD5: 32K
       01 00 A1 AE 6B 61 7A 9D 2A B1 11 3C 25 5F BB A7>)
(  28,<2020-04-14 13:21:30.444 +0200>,<nazar>,<LAPTOP-G1JIEBFH>,<dataserver>,<TopSpin 4.0.7>,
      <INTEGRAL 2020-04-14 13:20:31.253 +0200
       DEFINE [2.609;2.535]
       data hash MD5: 32K
       01 00 A1 AE 6B 61 7A 9D 2A B1 11 3C 25 5F BB A7>)
(  29,<2020-04-14 13:21:30.469 +0200>,<nazar>,<LAPTOP-G1JIEBFH>,<dataserver>,<TopSpin 4.0.7>,
      <INTEGRAL 2020-04-14 13:20:55.838 +0200
       DELETE [2.609;2.535]
       data hash MD5: 32K
       01 00 A1 AE 6B 61 7A 9D 2A B1 11 3C 25 5F BB A7>)
(  30,<2020-04-14 13:21:30.491 +0200>,<nazar>,<LAPTOP-G1JIEBFH>,<dataserver>,<TopSpin 4.0.7>,
      <INTEGRAL 2020-04-14 13:21:09.199 +0200
       DEFINE [2.593;2.573]
       data hash MD5: 32K
       01 00 A1 AE 6B 61 7A 9D 2A B1 11 3C 25 5F BB A7>)
(  31,<2020-04-14 13:21:30.517 +0200>,<nazar>,<LAPTOP-G1JIEBFH>,<dataserver>,<TopSpin 4.0.7>,
      <INTEGRAL 2020-04-14 13:21:12.951 +0200
       DEFINE [2.573;2.553]
       data hash MD5: 32K
       01 00 A1 AE 6B 61 7A 9D 2A B1 11 3C 25 5F BB A7>)
(  32,<2020-04-14 13:21:30.542 +0200>,<nazar>,<LAPTOP-G1JIEBFH>,<dataserver>,<TopSpin 4.0.7>,
      <INTEGRAL 2020-04-14 13:21:18.677 +0200
       DELETE [2.593;2.573]
       data hash MD5: 32K
       01 00 A1 AE 6B 61 7A 9D 2A B1 11 3C 25 5F BB A7>)
(  33,<2020-04-14 13:21:30.559 +0200>,<nazar>,<LAPTOP-G1JIEBFH>,<dataserver>,<TopSpin 4.0.7>,
      <INTEGRAL 2020-04-14 13:21:20.764 +0200
       DELETE [2.573;2.553]
       data hash MD5: 32K
       01 00 A1 AE 6B 61 7A 9D 2A B1 11 3C 25 5F BB A7>)
(  34,<2020-04-14 13:21:30.591 +0200>,<nazar>,<LAPTOP-G1JIEBFH>,<dataserver>,<TopSpin 4.0.7>,
      <INTEGRAL 2020-04-14 13:21:25.028 +0200
       DEFINE [2.592;2.572]
       data hash MD5: 32K
       01 00 A1 AE 6B 61 7A 9D 2A B1 11 3C 25 5F BB A7>)
(  35,<2020-04-14 13:21:30.612 +0200>,<nazar>,<LAPTOP-G1JIEBFH>,<dataserver>,<TopSpin 4.0.7>,
      <INTEGRAL 2020-04-14 13:21:27.931 +0200
       DEFINE [2.572;2.548]
       data hash MD5: 32K
       01 00 A1 AE 6B 61 7A 9D 2A B1 11 3C 25 5F BB A7>)
##END=

$$ hash MD5
$$ 4F 5F CC 06 D7 65 A3 40 54 48 CF E2 D7 D7 6F F6
