# Supplementary material for: Stereoselective Synthesis of Chiral C2-Symmetric 1,3- and 1,5-Bis-Sulfoxides Guided by the Horeau Principle: Understanding the Influence of the Carbon Chain Nature in Its Ability for Metal Coordination
Source: J Org Chem. 2024 Oct 2;89(20):15048–61. doi: 10.1021/acs.joc.4c01729 (PMC11494659; doi:10.1021/acs.joc.4c01729)
Supplement: Supplementary file 2 — jo4c01729_si_002.zip [file jo4c01729_si_002.zip › FID data/Compound 10(rac+meso)/Compound 10(rac+meso)_H1_NMR/1/pdata/1/integrals.txt]

   Current data set:
   NAME =	NMR-III-73P	EXPNO =	1	PROCNO = 1
   DU   =	C:/Bruker/TopSpin4.0.7/500MHz

   Number   Integrated Region     Integral
     1      7.256      7.217         4.77764
     2      7.068      7.031         7.94459
     3      3.506      3.443         2.62527
     4      3.443      3.378         1.88902
     5      3.070      2.982         4.00000
     6      2.592      2.572        11.78929
     7      2.572      2.548        11.67462
     8      2.454      2.292         4.41387
