# Supplementary material for: Stereoselective Synthesis of Chiral C2-Symmetric 1,3- and 1,5-Bis-Sulfoxides Guided by the Horeau Principle: Understanding the Influence of the Carbon Chain Nature in Its Ability for Metal Coordination
Source: J Org Chem. 2024 Oct 2;89(20):15048–61. doi: 10.1021/acs.joc.4c01729 (PMC11494659; doi:10.1021/acs.joc.4c01729)
Supplement: Supplementary file 2 — jo4c01729_si_002.zip [file jo4c01729_si_002.zip › FID data/Compound 10(rac+meso)/Compound 10(rac+meso)_H1_NMR/1/pdata/1/intrng]

A 1.0 #regions in PPM
# low field   high field  bias        slope
  7.256416863355832  7.216503889885276  -0.0  -0.0  # for region 1
  7.068170600420077  7.030640491037315  -0.0  -0.0  # for region 2
  3.506384505189418  3.443238606862867  -0.0  -0.0  # for region 3
  3.443238606862867  3.3783055604704706  -0.0  -0.0  # for region 4
  3.070320377123048  2.982154405874656  -0.0  -0.0  # for region 5
  2.591960411498312  2.5723017827740087  -0.0  -0.0  # for region 6
  2.5723017827740087  2.548473141896065  -0.0  -0.0  # for region 7
  2.453754294406243  2.2917195364362266  -0.0  -0.0  # for region 8
