# Supplementary material for: Stereoselective Synthesis of Chiral C2-Symmetric 1,3- and 1,5-Bis-Sulfoxides Guided by the Horeau Principle: Understanding the Influence of the Carbon Chain Nature in Its Ability for Metal Coordination
Source: J Org Chem. 2024 Oct 2;89(20):15048–61. doi: 10.1021/acs.joc.4c01729 (PMC11494659; doi:10.1021/acs.joc.4c01729)
Supplement: Supplementary file 2 — jo4c01729_si_002.zip [file jo4c01729_si_002.zip › FID data/Compound 10(rac+meso)/Compound 10(rac+meso)_H1_NMR/1/pdata/1/parm.txt]

Current Data Parameters
NAME        NMR-III-73P              
EXPNO                 1              
PROCNO                1              

F2 - Acquisition Parameters
Date_          20190313              
Time              12.30              
INSTRUM           spect              
PROBHD   5 mm PABBO BB-              
PULPROG            zg45              
TD                65536              
SOLVENT           CDCl3              
NS                   32              
DS                    2              
SWH           10330.578 Hz           
FIDRES         0.157632 Hz           
AQ            3.1719425 sec          
RG                  128              
DW               48.400 usec         
DE                 6.00 usec         
TE                302.9 K            
D1          10.00000000 sec          
TD0                   1              

======== CHANNEL f1 ========
NUC1                 1H              
P1                12.00 usec         
PL1               -0.71 dB           
PL1W        17.09731102 W            
SFO1        500.2030889 MHz          

F2 - Processing parameters
SI                32768              
SF          500.2000143 MHz          
WDW                  EM              
SSB      0              
LB                 0.30 Hz           
GB       0              
PC                 1.00              
