# Supplementary material for: Stereoselective Synthesis of Chiral C2-Symmetric 1,3- and 1,5-Bis-Sulfoxides Guided by the Horeau Principle: Understanding the Influence of the Carbon Chain Nature in Its Ability for Metal Coordination
Source: J Org Chem. 2024 Oct 2;89(20):15048–61. doi: 10.1021/acs.joc.4c01729 (PMC11494659; doi:10.1021/acs.joc.4c01729)
Supplement: Supplementary file 2 — jo4c01729_si_002.zip [file jo4c01729_si_002.zip › FID data/Compound 10(rac+meso)/Compound 10(rac+meso)_H1_NMR/1/pdata/1/peaklist.xml]

<?xml version="1.0" encoding="UTF-8"?>
<PeakList modified="2023-09-05T18:40:20">
  <PeakList1D>
    <PeakList1DHeader creator="nazar" date="2020-04-14T13:23:32" expNo="1" name="NMR-III-73P" owner="" procNo="1" source="C:\Bruker\TopSpin4.0.7\500MHz">
      <PeakPickDetails>F1=7.308244ppm, F2=7.131912ppm, MI=0.43cm, MAXI=14.42cm, PC=1.000
      </PeakPickDetails>
    </PeakList1DHeader>
    <Peak1D F1="7.259717" intensity="12.5" type="0"/>
    <Peak1D F1="7.252902" intensity="0.8932472" type="0"/>
    <Peak1D F1="7.237552" intensity="1.449206" type="0"/>
    <Peak1D F1="7.222394" intensity="0.928889" type="0"/>
  </PeakList1D>
  <PeakList1D>
    <PeakList1DHeader creator="nazar" date="2020-04-14T13:23:32" expNo="1" name="NMR-III-73P" owner="" procNo="1" source="C:\Bruker\TopSpin4.0.7\500MHz">
      <PeakPickDetails>F1=7.103318ppm, F2=6.936517ppm, MI=1.79cm, MAXI=2.62cm, PC=1.000
      </PeakPickDetails>
    </PeakList1DHeader>
    <Peak1D F1="7.058112" intensity="2.363122" type="0"/>
    <Peak1D F1="7.042925" intensity="2.030221" type="0"/>
  </PeakList1D>
  <PeakList1D>
    <PeakList1DHeader creator="nazar" date="2020-04-14T13:23:32" expNo="1" name="NMR-III-73P" owner="" procNo="1" source="C:\Bruker\TopSpin4.0.7\500MHz">
      <PeakPickDetails>F1=4.015841ppm, F2=2.786502ppm, MI=0.06cm, MAXI=1.50cm, PC=1.000
      </PeakPickDetails>
    </PeakList1DHeader>
    <Peak1D F1="3.501551" intensity="0.2061256" type="0"/>
    <Peak1D F1="3.486387" intensity="0.5128349" type="0"/>
    <Peak1D F1="3.474647" intensity="0.4285065" type="0"/>
    <Peak1D F1="3.462444" intensity="0.2974768" type="0"/>
    <Peak1D F1="3.44769" intensity="0.2524381" type="0"/>
    <Peak1D F1="3.438038" intensity="0.179527" type="0"/>
    <Peak1D F1="3.424084" intensity="0.3731813" type="0"/>
    <Peak1D F1="3.410869" intensity="0.3394831" type="0"/>
    <Peak1D F1="3.397568" intensity="0.4218641" type="0"/>
    <Peak1D F1="3.383685" intensity="0.216627" type="0"/>
    <Peak1D F1="3.063997" intensity="0.1976999" type="0"/>
    <Peak1D F1="3.048236" intensity="0.4608603" type="0"/>
    <Peak1D F1="3.037478" intensity="0.2133346" type="0"/>
    <Peak1D F1="3.029214" intensity="0.5413621" type="0"/>
    <Peak1D F1="3.021733" intensity="0.4201087" type="0"/>
    <Peak1D F1="3.014029" intensity="0.2987318" type="0"/>
    <Peak1D F1="3.002792" intensity="0.4783038" type="0"/>
    <Peak1D F1="2.987541" intensity="0.2304593" type="0"/>
  </PeakList1D>
  <PeakList1D>
    <PeakList1DHeader creator="nazar" date="2020-04-14T13:23:32" expNo="1" name="NMR-III-73P" owner="" procNo="1" source="C:\Bruker\TopSpin4.0.7\500MHz">
      <PeakPickDetails>F1=2.583746ppm, F2=2.553866ppm, MI=6.13cm, MAXI=8.76cm, PC=1.000
      </PeakPickDetails>
    </PeakList1DHeader>
    <Peak1D F1="2.576222" intensity="7.912234" type="0"/>
    <Peak1D F1="2.568377" intensity="7.200483" type="0"/>
  </PeakList1D>
  <PeakList1D>
    <PeakList1DHeader creator="nazar" date="2020-04-14T13:23:32" expNo="1" name="NMR-III-73P" owner="" procNo="1" source="C:\Bruker\TopSpin4.0.7\500MHz">
      <PeakPickDetails>F1=2.461239ppm, F2=2.276838ppm, MI=0.01cm, MAXI=0.73cm, PC=1.000
      </PeakPickDetails>
    </PeakList1DHeader>
    <Peak1D F1="2.446447" intensity="0.05014057" type="0"/>
    <Peak1D F1="2.427886" intensity="0.05267324" type="0"/>
    <Peak1D F1="2.41205" intensity="0.1045851" type="0"/>
    <Peak1D F1="2.398315" intensity="0.1336129" type="0"/>
    <Peak1D F1="2.382792" intensity="0.2321722" type="0"/>
    <Peak1D F1="2.367183" intensity="0.3797934" type="0"/>
    <Peak1D F1="2.35206" intensity="0.4550473" type="0"/>
    <Peak1D F1="2.337432" intensity="0.3073859" type="0"/>
    <Peak1D F1="2.327528" intensity="0.2320358" type="0"/>
    <Peak1D F1="2.312866" intensity="0.1418949" type="0"/>
    <Peak1D F1="2.298025" intensity="0.06930513" type="0"/>
  </PeakList1D>
</PeakList>
