# Supplementary material for: Stereoselective Synthesis of Chiral C2-Symmetric 1,3- and 1,5-Bis-Sulfoxides Guided by the Horeau Principle: Understanding the Influence of the Carbon Chain Nature in Its Ability for Metal Coordination
Source: J Org Chem. 2024 Oct 2;89(20):15048–61. doi: 10.1021/acs.joc.4c01729 (PMC11494659; doi:10.1021/acs.joc.4c01729)
Supplement: Supplementary file 2 — jo4c01729_si_002.zip [file jo4c01729_si_002.zip › FID data/Compound 10(rac+meso)/Compound 10(rac+meso)_H1_NMR/1/pdata/1/peakrng]

P    #regions in PPM
# 2023-09-05 18:40:22 +0200  nazar@LAPTOP-G1JIEBFH
# low field   high field   mi   maxi
  7.308244157265293  7.131912214768511  0.429  14.417  # for region 1
  7.103317845714979  6.936517359569374  1.787  2.623  # for region 2
  4.015840748464522  2.7865017438325257  0.061  1.503  # for region 3
  2.583746178832426  2.5538664113587317  6.129  8.755  # for region 4
  2.4612391321902805  2.4406348343149187  0.015  0.725  # for region 5
  2.4406348343149187  2.4343786835031946  0.209  0.725  # for region 6
  2.4343786835031946  2.4262824883350813  0.015  0.725  # for region 7
  2.4262824883350813  2.42297040849358  0.176  0.725  # for region 8
  2.42297040849358  2.3239760221198296  0.015  0.725  # for region 9
  2.3239760221198296  2.3213999600208846  0.242  0.725  # for region 10
  2.3213999600208846  2.276838281495483  0.015  0.725  # for region 11
