# Supplementary material for: Stereoselective Synthesis of Chiral C2-Symmetric 1,3- and 1,5-Bis-Sulfoxides Guided by the Horeau Principle: Understanding the Influence of the Carbon Chain Nature in Its Ability for Metal Coordination
Source: J Org Chem. 2024 Oct 2;89(20):15048–61. doi: 10.1021/acs.joc.4c01729 (PMC11494659; doi:10.1021/acs.joc.4c01729)
Supplement: Supplementary file 2 — jo4c01729_si_002.zip [file jo4c01729_si_002.zip › FID data/Compound 10(rac+meso)/Compound 10(rac+meso)_H1_NMR/1/pulseprogram]

# 1 "/opt/topspin218/exp/stan/nmr/lists/pp/user/zg45"
;zg45 (modificado de zg30)
;avance-version (07/04/03)
;modificado el (25/03/11)
;1D sequence
;using 45 degree flip angle
;
;$CLASS=HighRes
;$DIM=1D
;$TYPE=
;$SUBTYPE=
;$COMMENT=


# 1 "/opt/topspin218/exp/stan/nmr/lists/pp/Avance.incl" 1
;Avance2.incl
;   for 1
;
;avance-version (09/07/02)
;
;$CLASS=HighRes Incl
;$COMMENT=


;$Id: Avance2.incl,v 1.17.2.2 2009/11/18 11:19:58 ber Exp $
# 14 "/opt/topspin218/exp/stan/nmr/lists/pp/user/zg45" 2


"acqt0=-p1*0.66/3.1416"


# 1 "mc_line 20 file /opt/topspin218/exp/stan/nmr/lists/pp/user/zg45 expanding definition part of mc command before ze"
define delay MCWRK
define delay MCREST
"MCWRK = 0.333333*30m"
"MCREST = 30m - 30m"
    dccorr
# 20 "/opt/topspin218/exp/stan/nmr/lists/pp/user/zg45"
1 ze
# 1 "mc_line 20 file /opt/topspin218/exp/stan/nmr/lists/pp/user/zg45 expanding definition of mc command after ze"
# 21 "/opt/topspin218/exp/stan/nmr/lists/pp/user/zg45"
# 1 "mc_line 21 file /opt/topspin218/exp/stan/nmr/lists/pp/user/zg45 expanding start label for mc command"
2 MCWRK  * 2
LBLF0, MCWRK
  MCREST
# 22 "/opt/topspin218/exp/stan/nmr/lists/pp/user/zg45"
  d1
  p1*0.5 ph1
  go=2 ph31
# 1 "mc_line 25 file /opt/topspin218/exp/stan/nmr/lists/pp/user/zg45 expanding mc command in line"
  MCWRK wr #0
  MCWRK zd 
  lo to LBLF0 times td0

  MCWRK
# 26 "/opt/topspin218/exp/stan/nmr/lists/pp/user/zg45"
exit


ph1=0 2 2 0 1 3 3 1
ph31=0 2 2 0 1 3 3 1


;pl1 : f1 channel - power level for pulse (default)
;p1 : f1 channel -  90 degree high power pulse
;d1 : relaxation delay; 1-5 * T1
;NS: 1 * n, total number of scans: NS * TD0


;$Id: zg30,v 1.9 2007/04/11 13:34:31 ber Exp $
