# Supplementary material for: Stereoselective Synthesis of Chiral C2-Symmetric 1,3- and 1,5-Bis-Sulfoxides Guided by the Horeau Principle: Understanding the Influence of the Carbon Chain Nature in Its Ability for Metal Coordination
Source: J Org Chem. 2024 Oct 2;89(20):15048–61. doi: 10.1021/acs.joc.4c01729 (PMC11494659; doi:10.1021/acs.joc.4c01729)
Supplement: Supplementary file 2 — jo4c01729_si_002.zip [file jo4c01729_si_002.zip › FID data/Compound 10(S,S)/Compound 10(S,S)_C13_NMR/5/audita.txt]

##TITLE= Audit trail, TOPSPIN		Version 2.1
##JCAMPDX= 5.01
##ORIGIN= Bruker BioSpin GmbH
##OWNER= fq
$$ /home/fq/data/fq/nmr/NMR-83P/5/audita.txt
##AUDIT TRAIL=  $$ (NUMBER, WHEN, WHO, WHERE, PROCESS, VERSION, WHAT)
(   1,<2018-06-18 12:29:43.980 +0200>,<fq>,<avance500>,<go>,<TOPSPIN 2.1>,
      <created by zg
	started at 2018-06-18 11:21:17.996 +0200,
	POWCHK disabled, PULCHK disabled,
       configuration hash MD5:
       5E 72 33 0B F9 E0 0A F3 FA 82 2A A1 83 CB 7A 3F
       data hash MD5: 64K
       C2 34 8E B0 2A 15 92 2E 99 AE FA 8B E6 00 FF 6C>)
##END=

$$ hash MD5
$$ 3D 44 8D F9 3A 73 D5 6A D6 F1 29 E0 E6 46 F7 A6
