# Supplementary material for: Stereoselective Synthesis of Chiral C2-Symmetric 1,3- and 1,5-Bis-Sulfoxides Guided by the Horeau Principle: Understanding the Influence of the Carbon Chain Nature in Its Ability for Metal Coordination
Source: J Org Chem. 2024 Oct 2;89(20):15048–61. doi: 10.1021/acs.joc.4c01729 (PMC11494659; doi:10.1021/acs.joc.4c01729)
Supplement: Supplementary file 2 — jo4c01729_si_002.zip [file jo4c01729_si_002.zip › FID data/Compound 10(S,S)/Compound 10(S,S)_C13_NMR/5/pdata/1/auditp.txt]

##TITLE= Audit trail, TOPSPIN		Version 2.1
##JCAMPDX= 5.01
##ORIGIN= Bruker BioSpin GmbH
##OWNER= fq
$$ /home/fq/data/fq/nmr/NMR-83P/5/pdata/1/auditp.txt
##AUDIT TRAIL=  $$ (NUMBER, WHEN, WHO, WHERE, PROCESS, VERSION, WHAT)
(   1,<2018-06-18 12:29:43.980 +0200>,<fq>,<avance500>,<go>,<TOPSPIN 2.1>,
      <created by zg
	started at 2018-06-18 11:21:17.996 +0200,
	POWCHK disabled, PULCHK disabled,
       configuration hash MD5:
       5E 72 33 0B F9 E0 0A F3 FA 82 2A A1 83 CB 7A 3F
       data hash MD5: 64K
       C2 34 8E B0 2A 15 92 2E 99 AE FA 8B E6 00 FF 6C>)
(   2,<2018-06-18 12:29:56.499 +0200>,<fq>,<avance500>,<proc1d>,<TOPSPIN 2.1>,
      <Start of raw data processing
       ef BC_mod = 2 LB = 1 FT_mod = 6 PKNL = 1 SI = 32K 
       data hash MD5: 32K
       A8 96 1D 34 DB B6 D5 FB 78 FD 18 DD F6 85 7F CC>)
(   3,<2018-06-18 12:29:56.662 +0200>,<fq>,<avance500>,<proc1d>,<TOPSPIN 2.1>,
      <apk 
       data hash MD5: 32K
       BB 47 8B D8 FE A0 69 22 8C 74 DC 7C 2F D4 08 00>)
(   4,<2018-06-18 12:29:56.684 +0200>,<fq>,<avance500>,<proc1d>,<TOPSPIN 2.1>,
      <abs ABSG = 5 
       data hash MD5: 32K
       77 01 75 8A 0B FE F9 18 44 FC FF 69 99 FE DA 9F>)
$$ C:/u/data/500/NMR/NMR-83P/5/pdata/1/auditp.txt
(   5,<2019-04-03 16:10:21.038 +0200>,<Usuario>,<DESKTOP-M6SJPSU>,<dataserver>,<TopSpin 4.0.6>,
      <INTEGRAL 2019-04-03 16:10:20.257 +0200
       DELETE [131.251;130.792]
       data hash MD5: 32K
       77 01 75 8A 0B FE F9 18 44 FC FF 69 99 FE DA 9F>)
(   6,<2019-04-03 16:10:21.038 +0200>,<Usuario>,<DESKTOP-M6SJPSU>,<dataserver>,<TopSpin 4.0.6>,
      <INTEGRAL 2019-04-03 16:10:20.257 +0200
       DELETE [130.632;130.137]
       data hash MD5: 32K
       77 01 75 8A 0B FE F9 18 44 FC FF 69 99 FE DA 9F>)
(   7,<2019-04-03 16:10:21.054 +0200>,<Usuario>,<DESKTOP-M6SJPSU>,<dataserver>,<TopSpin 4.0.6>,
      <INTEGRAL 2019-04-03 16:10:20.257 +0200
       DELETE [77.660;76.414]
       data hash MD5: 32K
       77 01 75 8A 0B FE F9 18 44 FC FF 69 99 FE DA 9F>)
(   8,<2019-04-03 16:10:21.054 +0200>,<Usuario>,<DESKTOP-M6SJPSU>,<dataserver>,<TopSpin 4.0.6>,
      <INTEGRAL 2019-04-03 16:10:20.257 +0200
       DELETE [50.635;50.191]
       data hash MD5: 32K
       77 01 75 8A 0B FE F9 18 44 FC FF 69 99 FE DA 9F>)
(   9,<2019-04-03 16:10:21.054 +0200>,<Usuario>,<DESKTOP-M6SJPSU>,<dataserver>,<TopSpin 4.0.6>,
      <INTEGRAL 2019-04-03 16:10:20.257 +0200
       DELETE [19.399;18.940]
       data hash MD5: 32K
       77 01 75 8A 0B FE F9 18 44 FC FF 69 99 FE DA 9F>)
##END=

$$ hash MD5
$$ BC 92 7A FA A2 3F 96 BE 90 31 74 C7 25 CA 47 53
