# Supplementary material for: Stereoselective Synthesis of Chiral C2-Symmetric 1,3- and 1,5-Bis-Sulfoxides Guided by the Horeau Principle: Understanding the Influence of the Carbon Chain Nature in Its Ability for Metal Coordination
Source: J Org Chem. 2024 Oct 2;89(20):15048–61. doi: 10.1021/acs.joc.4c01729 (PMC11494659; doi:10.1021/acs.joc.4c01729)
Supplement: Supplementary file 2 — jo4c01729_si_002.zip [file jo4c01729_si_002.zip › FID data/Compound 10(S,S)/Compound 10(S,S)_C13_NMR/5/pdata/1/peaklist.xml]

<?xml version="1.0" encoding="UTF-8"?>
<PeakList modified="2020-04-14T13:40:00">
  <PeakList1D>
    <PeakList1DHeader creator="nazar" date="2020-04-14T13:40:00" expNo="5" name="NMR-II-83P" owner="" procNo="1" source="C:\Bruker\TopSpin4.0.7\500MHz">
      <PeakPickDetails>F1=150.329880ppm, F2=117.010971ppm, MI=0.38cm, MAXI=3.58cm, PC=1.400
      </PeakPickDetails>
    </PeakList1DHeader>
    <Peak1D F1="138.419037" intensity="0.8593391" type="0"/>
    <Peak1D F1="137.769638" intensity="0.6814495" type="0"/>
    <Peak1D F1="131.217651" intensity="2.220856" type="0"/>
    <Peak1D F1="130.53038" intensity="2.161975" type="0"/>
  </PeakList1D>
  <PeakList1D>
    <PeakList1DHeader creator="nazar" date="2020-04-14T13:40:00" expNo="5" name="NMR-II-83P" owner="" procNo="1" source="C:\Bruker\TopSpin4.0.7\500MHz">
      <PeakPickDetails>F1=83.376236ppm, F2=64.427094ppm, MI=6.46cm, MAXI=14.87cm, PC=1.400
      </PeakPickDetails>
    </PeakList1DHeader>
    <Peak1D F1="77.410126" intensity="12.5" type="0"/>
    <Peak1D F1="77.156425" intensity="12.49328" type="0"/>
    <Peak1D F1="76.90287" intensity="12.49085" type="0"/>
  </PeakList1D>
  <PeakList1D>
    <PeakList1DHeader creator="nazar" date="2020-04-14T13:40:00" expNo="5" name="NMR-II-83P" owner="" procNo="1" source="C:\Bruker\TopSpin4.0.7\500MHz">
      <PeakPickDetails>F1=57.794891ppm, F2=42.951393ppm, MI=0.37cm, MAXI=3.10cm, PC=1.400
      </PeakPickDetails>
    </PeakList1DHeader>
    <Peak1D F1="50.584064" intensity="2.180165" type="0"/>
  </PeakList1D>
  <PeakList1D>
    <PeakList1DHeader creator="nazar" date="2020-04-14T13:40:00" expNo="5" name="NMR-II-83P" owner="" procNo="1" source="C:\Bruker\TopSpin4.0.7\500MHz">
      <PeakPickDetails>F1=26.528803ppm, F2=7.579658ppm, MI=0.71cm, MAXI=4.83cm, PC=1.400
      </PeakPickDetails>
    </PeakList1DHeader>
    <Peak1D F1="19.376968" intensity="3.310612" type="0"/>
    <Peak1D F1="19.335827" intensity="1.334137" type="0"/>
  </PeakList1D>
</PeakList>
