# Supplementary material for: Stereoselective Synthesis of Chiral C2-Symmetric 1,3- and 1,5-Bis-Sulfoxides Guided by the Horeau Principle: Understanding the Influence of the Carbon Chain Nature in Its Ability for Metal Coordination
Source: J Org Chem. 2024 Oct 2;89(20):15048–61. doi: 10.1021/acs.joc.4c01729 (PMC11494659; doi:10.1021/acs.joc.4c01729)
Supplement: Supplementary file 2 — jo4c01729_si_002.zip [file jo4c01729_si_002.zip › FID data/Compound 10(S,S)/Compound 10(S,S)_C13_NMR/5/pdata/1/peakrng]

P    #regions in PPM
# 2020-04-14 13:40:03 +0200  nazar@LAPTOP-G1JIEBFH
# low field   high field   mi   maxi
  150.32988110650905  117.01096838227227  0.382  3.581  # for region 1
  83.37623658008064  64.42709190278958  6.463  14.871  # for region 2
  57.79489126573772  42.951394601859725  0.371  3.103  # for region 3
  26.528802548207477  7.579657870916422  0.710  4.832  # for region 4
