# Supplementary material for: Stereoselective Synthesis of Chiral C2-Symmetric 1,3- and 1,5-Bis-Sulfoxides Guided by the Horeau Principle: Understanding the Influence of the Carbon Chain Nature in Its Ability for Metal Coordination
Source: J Org Chem. 2024 Oct 2;89(20):15048–61. doi: 10.1021/acs.joc.4c01729 (PMC11494659; doi:10.1021/acs.joc.4c01729)
Supplement: Supplementary file 2 — jo4c01729_si_002.zip [file jo4c01729_si_002.zip › FID data/Compound 10(S,S)/Compound 10(S,S)_H1_NMR/4/audita.txt]

##TITLE= Audit trail, TOPSPIN		Version 2.1
##JCAMPDX= 5.01
##ORIGIN= Bruker BioSpin GmbH
##OWNER= fq
$$ /home/fq/data/fq/nmr/NMR-83P/4/audita.txt
##AUDIT TRAIL=  $$ (NUMBER, WHEN, WHO, WHERE, PROCESS, VERSION, WHAT)
(   1,<2018-06-18 11:19:03.557 +0200>,<fq>,<avance500>,<go>,<TOPSPIN 2.1>,
      <created by zg
	started at 2018-06-18 11:11:32.451 +0200,
	POWCHK disabled, PULCHK disabled,
       configuration hash MD5:
       5E 72 33 0B F9 E0 0A F3 FA 82 2A A1 83 CB 7A 3F
       data hash MD5: 64K
       35 78 A3 F8 61 7D AE 7F E6 5D E3 64 3A DD 85 5A>)
##END=

$$ hash MD5
$$ 36 BA DA 2F CC 90 1A 71 38 D1 54 5A 33 D7 07 DE
