# Supplementary material for: Stereoselective Synthesis of Chiral C2-Symmetric 1,3- and 1,5-Bis-Sulfoxides Guided by the Horeau Principle: Understanding the Influence of the Carbon Chain Nature in Its Ability for Metal Coordination
Source: J Org Chem. 2024 Oct 2;89(20):15048–61. doi: 10.1021/acs.joc.4c01729 (PMC11494659; doi:10.1021/acs.joc.4c01729)
Supplement: Supplementary file 2 — jo4c01729_si_002.zip [file jo4c01729_si_002.zip › FID data/Compound 10(S,S)/Compound 10(S,S)_H1_NMR/4/pdata/1/assocs]

##TITLE= Parameter file, TopSpin 4.0.6
##JCAMPDX= 5.0
##DATATYPE= Parameter Values
##NPOINTS= 1	$$ modification sequence number
##ORIGIN= Bruker BioSpin GmbH
##OWNER= Usuario
$$ 2019-04-18 19:17:03.108 +0200  Usuario@DESKTOP-M6SJPSU
$$ C:/u/data/500/NMR/NMR-83P/4/pdata/1/assocs
$$ process C:\Bruker\TopSpin4.0.6\prog\mod\dataserver.exe
##$MULTDISP= <C:\u\data\500\NMR\NMR-III-73P\1\pdata\1>
##END=
