# Supplementary material for: Stereoselective Synthesis of Chiral C2-Symmetric 1,3- and 1,5-Bis-Sulfoxides Guided by the Horeau Principle: Understanding the Influence of the Carbon Chain Nature in Its Ability for Metal Coordination
Source: J Org Chem. 2024 Oct 2;89(20):15048–61. doi: 10.1021/acs.joc.4c01729 (PMC11494659; doi:10.1021/acs.joc.4c01729)
Supplement: Supplementary file 2 — jo4c01729_si_002.zip [file jo4c01729_si_002.zip › FID data/Compound 10(S,S)/Compound 10(S,S)_H1_NMR/4/pdata/1/auditp.txt]

##TITLE= Audit trail, TOPSPIN		Version 2.1
##JCAMPDX= 5.01
##ORIGIN= Bruker BioSpin GmbH
##OWNER= fq
$$ /home/fq/data/fq/nmr/NMR-83P/4/pdata/1/auditp.txt
##AUDIT TRAIL=  $$ (NUMBER, WHEN, WHO, WHERE, PROCESS, VERSION, WHAT)
(   1,<2018-06-18 11:19:03.557 +0200>,<fq>,<avance500>,<go>,<TOPSPIN 2.1>,
      <created by zg
	started at 2018-06-18 11:11:32.451 +0200,
	POWCHK disabled, PULCHK disabled,
       configuration hash MD5:
       5E 72 33 0B F9 E0 0A F3 FA 82 2A A1 83 CB 7A 3F
       data hash MD5: 64K
       35 78 A3 F8 61 7D AE 7F E6 5D E3 64 3A DD 85 5A>)
(   2,<2018-06-18 14:10:26.486 +0200>,<fq>,<avance500>,<proc1d>,<TOPSPIN 2.1>,
      <Start of raw data processing
       fp FT_mod = 6 PKNL = 1 PHC0 = -16.02834 PHC1 = 1.816122 SI = 32K 
       data hash MD5: 32K
       D7 BA B7 07 19 B1 81 E2 7D FE 32 AA A5 8C 0C 92>)
(   3,<2018-06-18 14:10:28.306 +0200>,<fq>,<avance500>,<proc1d>,<TOPSPIN 2.1>,
      <apks 
       data hash MD5: 32K
       50 69 A1 B6 E8 DA B0 8D 73 1F D6 69 71 4E 57 A1>)
(   4,<2018-06-18 14:10:30.475 +0200>,<fq>,<avance500>,<proc1d>,<TOPSPIN 2.1>,
      <abs ABSG = 5 
       data hash MD5: 32K
       8E 9E BB 91 76 E8 CC 0E 6B F5 CE 80 FF B3 9F A4>)
$$ C:/u/data/500/NMR/NMR-83P/4/pdata/1/auditp.txt
(   5,<2019-04-03 16:07:49.579 +0200>,<Usuario>,<DESKTOP-M6SJPSU>,<dataserver>,<TopSpin 4.0.6>,
      <INTEGRAL 2019-04-03 16:07:48.173 +0200
       DELETE [7.348;6.768]
       data hash MD5: 32K
       8E 9E BB 91 76 E8 CC 0E 6B F5 CE 80 FF B3 9F A4>)
(   6,<2019-04-03 16:07:49.595 +0200>,<Usuario>,<DESKTOP-M6SJPSU>,<dataserver>,<TopSpin 4.0.6>,
      <INTEGRAL 2019-04-03 16:07:48.173 +0200
       DELETE [4.422;0.538]
       data hash MD5: 32K
       8E 9E BB 91 76 E8 CC 0E 6B F5 CE 80 FF B3 9F A4>)
(   7,<2019-04-03 16:09:02.678 +0200>,<Usuario>,<DESKTOP-M6SJPSU>,<dataserver>,<TopSpin 4.0.6>,
      <INTEGRAL 2019-04-03 16:08:30.996 +0200
       DEFINE [2.395;2.300]
       data hash MD5: 32K
       8E 9E BB 91 76 E8 CC 0E 6B F5 CE 80 FF B3 9F A4>)
(   8,<2019-04-03 16:09:02.678 +0200>,<Usuario>,<DESKTOP-M6SJPSU>,<dataserver>,<TopSpin 4.0.6>,
      <INTEGRAL 2019-04-03 16:08:33.527 +0200
       DEFINE [3.080;2.983]
       data hash MD5: 32K
       8E 9E BB 91 76 E8 CC 0E 6B F5 CE 80 FF B3 9F A4>)
(   9,<2019-04-03 16:09:02.693 +0200>,<Usuario>,<DESKTOP-M6SJPSU>,<dataserver>,<TopSpin 4.0.6>,
      <INTEGRAL 2019-04-03 16:08:36.339 +0200
       DEFINE [3.448;3.363]
       data hash MD5: 32K
       8E 9E BB 91 76 E8 CC 0E 6B F5 CE 80 FF B3 9F A4>)
(  10,<2019-04-03 16:09:02.693 +0200>,<Usuario>,<DESKTOP-M6SJPSU>,<dataserver>,<TopSpin 4.0.6>,
      <INTEGRAL 2019-04-03 16:08:41.525 +0200
       DEFINE [2.596;2.523]
       data hash MD5: 32K
       8E 9E BB 91 76 E8 CC 0E 6B F5 CE 80 FF B3 9F A4>)
(  11,<2019-04-03 16:09:02.693 +0200>,<Usuario>,<DESKTOP-M6SJPSU>,<dataserver>,<TopSpin 4.0.6>,
      <INTEGRAL 2019-04-03 16:08:44.244 +0200
       DELETE [2.596;2.523]
       data hash MD5: 32K
       8E 9E BB 91 76 E8 CC 0E 6B F5 CE 80 FF B3 9F A4>)
(  12,<2019-04-03 16:09:02.709 +0200>,<Usuario>,<DESKTOP-M6SJPSU>,<dataserver>,<TopSpin 4.0.6>,
      <INTEGRAL 2019-04-03 16:08:45.618 +0200
       DEFINE [2.606;2.517]
       data hash MD5: 32K
       8E 9E BB 91 76 E8 CC 0E 6B F5 CE 80 FF B3 9F A4>)
(  13,<2019-04-03 16:09:02.709 +0200>,<Usuario>,<DESKTOP-M6SJPSU>,<dataserver>,<TopSpin 4.0.6>,
      <INTEGRAL 2019-04-03 16:08:57.288 +0200
       DEFINE [7.083;7.003]
       data hash MD5: 32K
       8E 9E BB 91 76 E8 CC 0E 6B F5 CE 80 FF B3 9F A4>)
(  14,<2019-04-03 16:09:02.709 +0200>,<Usuario>,<DESKTOP-M6SJPSU>,<dataserver>,<TopSpin 4.0.6>,
      <INTEGRAL 2019-04-03 16:08:59.678 +0200
       DEFINE [7.254;7.196]
       data hash MD5: 32K
       8E 9E BB 91 76 E8 CC 0E 6B F5 CE 80 FF B3 9F A4>)
$$ C:/Bruker/TopSpin4.0.7/500MHz/NMR-II-83P/4/pdata/1/auditp.txt
(  15,<2020-04-07 12:20:00.278 +0200>,<nazar>,<LAPTOP-G1JIEBFH>,<dataserver>,<TopSpin 4.0.7>,
      <INTEGRAL 2020-04-07 12:19:58.734 +0200
       DELETE [7.254;7.196]
       data hash MD5: 32K
       8E 9E BB 91 76 E8 CC 0E 6B F5 CE 80 FF B3 9F A4>)
(  16,<2020-04-07 12:20:00.302 +0200>,<nazar>,<LAPTOP-G1JIEBFH>,<dataserver>,<TopSpin 4.0.7>,
      <INTEGRAL 2020-04-07 12:19:58.734 +0200
       DELETE [7.083;7.003]
       data hash MD5: 32K
       8E 9E BB 91 76 E8 CC 0E 6B F5 CE 80 FF B3 9F A4>)
(  17,<2020-04-07 12:20:00.337 +0200>,<nazar>,<LAPTOP-G1JIEBFH>,<dataserver>,<TopSpin 4.0.7>,
      <INTEGRAL 2020-04-07 12:19:58.734 +0200
       DELETE [3.448;3.363]
       data hash MD5: 32K
       8E 9E BB 91 76 E8 CC 0E 6B F5 CE 80 FF B3 9F A4>)
(  18,<2020-04-07 12:20:00.379 +0200>,<nazar>,<LAPTOP-G1JIEBFH>,<dataserver>,<TopSpin 4.0.7>,
      <INTEGRAL 2020-04-07 12:19:58.734 +0200
       DELETE [3.080;2.983]
       data hash MD5: 32K
       8E 9E BB 91 76 E8 CC 0E 6B F5 CE 80 FF B3 9F A4>)
(  19,<2020-04-07 12:20:00.412 +0200>,<nazar>,<LAPTOP-G1JIEBFH>,<dataserver>,<TopSpin 4.0.7>,
      <INTEGRAL 2020-04-07 12:19:58.734 +0200
       DELETE [2.606;2.517]
       data hash MD5: 32K
       8E 9E BB 91 76 E8 CC 0E 6B F5 CE 80 FF B3 9F A4>)
(  20,<2020-04-07 12:20:00.428 +0200>,<nazar>,<LAPTOP-G1JIEBFH>,<dataserver>,<TopSpin 4.0.7>,
      <INTEGRAL 2020-04-07 12:19:58.734 +0200
       DELETE [2.395;2.300]
       data hash MD5: 32K
       8E 9E BB 91 76 E8 CC 0E 6B F5 CE 80 FF B3 9F A4>)
(  21,<2020-04-07 12:21:28.100 +0200>,<nazar>,<LAPTOP-G1JIEBFH>,<dataserver>,<TopSpin 4.0.7>,
      <INTEGRAL 2020-04-07 12:20:32.767 +0200
       DEFINE [7.069;7.017]
       data hash MD5: 32K
       8E 9E BB 91 76 E8 CC 0E 6B F5 CE 80 FF B3 9F A4>)
(  22,<2020-04-07 12:21:28.133 +0200>,<nazar>,<LAPTOP-G1JIEBFH>,<dataserver>,<TopSpin 4.0.7>,
      <INTEGRAL 2020-04-07 12:20:38.608 +0200
       DEFINE [7.256;7.207]
       data hash MD5: 32K
       8E 9E BB 91 76 E8 CC 0E 6B F5 CE 80 FF B3 9F A4>)
(  23,<2020-04-07 12:21:28.163 +0200>,<nazar>,<LAPTOP-G1JIEBFH>,<dataserver>,<TopSpin 4.0.7>,
      <INTEGRAL 2020-04-07 12:20:46.136 +0200
       DEFINE [3.504;3.344]
       data hash MD5: 32K
       8E 9E BB 91 76 E8 CC 0E 6B F5 CE 80 FF B3 9F A4>)
(  24,<2020-04-07 12:21:28.195 +0200>,<nazar>,<LAPTOP-G1JIEBFH>,<dataserver>,<TopSpin 4.0.7>,
      <INTEGRAL 2020-04-07 12:20:49.827 +0200
       DEFINE [3.109;2.949]
       data hash MD5: 32K
       8E 9E BB 91 76 E8 CC 0E 6B F5 CE 80 FF B3 9F A4>)
(  25,<2020-04-07 12:21:28.228 +0200>,<nazar>,<LAPTOP-G1JIEBFH>,<dataserver>,<TopSpin 4.0.7>,
      <INTEGRAL 2020-04-07 12:21:01.797 +0200
       DEFINE [2.640;2.492]
       data hash MD5: 32K
       8E 9E BB 91 76 E8 CC 0E 6B F5 CE 80 FF B3 9F A4>)
(  26,<2020-04-07 12:21:28.262 +0200>,<nazar>,<LAPTOP-G1JIEBFH>,<dataserver>,<TopSpin 4.0.7>,
      <INTEGRAL 2020-04-07 12:21:03.766 +0200
       DEFINE [2.431;2.270]
       data hash MD5: 32K
       8E 9E BB 91 76 E8 CC 0E 6B F5 CE 80 FF B3 9F A4>)
##END=

$$ hash MD5
$$ 92 3E 89 6D 89 90 D9 41 4F 64 AA D9 A3 D5 07 1E
