# Supplementary material for: Stereoselective Synthesis of Chiral C2-Symmetric 1,3- and 1,5-Bis-Sulfoxides Guided by the Horeau Principle: Understanding the Influence of the Carbon Chain Nature in Its Ability for Metal Coordination
Source: J Org Chem. 2024 Oct 2;89(20):15048–61. doi: 10.1021/acs.joc.4c01729 (PMC11494659; doi:10.1021/acs.joc.4c01729)
Supplement: Supplementary file 2 — jo4c01729_si_002.zip [file jo4c01729_si_002.zip › FID data/Compound 10(S,S)/Compound 10(S,S)_H1_NMR/4/pdata/1/integrals.txt]

   Current data set:
   NAME =	NMR-II-83P	EXPNO =	4	PROCNO = 1
   DU   =	C:/Bruker/TopSpin4.0.7/500MHz

   Number   Integrated Region     Integral
     1      7.256      7.207         2.50035
     2      7.069      7.017         3.90901
     3      3.504      3.344         2.00369
     4      3.109      2.949         2.00000
     5      2.640      2.492        11.93932
     6      2.431      2.270         2.16995
