# Supplementary material for: Stereoselective Synthesis of Chiral C2-Symmetric 1,3- and 1,5-Bis-Sulfoxides Guided by the Horeau Principle: Understanding the Influence of the Carbon Chain Nature in Its Ability for Metal Coordination
Source: J Org Chem. 2024 Oct 2;89(20):15048–61. doi: 10.1021/acs.joc.4c01729 (PMC11494659; doi:10.1021/acs.joc.4c01729)
Supplement: Supplementary file 2 — jo4c01729_si_002.zip [file jo4c01729_si_002.zip › FID data/Compound 10(S,S)/Compound 10(S,S)_H1_NMR/4/pdata/1/intrng]

A 1.0 #regions in PPM
# low field   high field  bias        slope
  7.255805616345992  7.207433578903685  -0.0  -0.0  # for region 1
  7.069339213947423  7.01706620574364  -0.0  -0.0  # for region 2
  3.50417449530878  3.3437721416502795  -0.0  -0.0  # for region 3
  3.1093379324570862  2.948935578798586  -0.0  -0.0  # for region 4
  2.6404695140707  2.4924058030013154  -0.0  -0.0  # for region 5
  2.4307125900557383  2.2703102363972376  -0.0  -0.0  # for region 6
