# Supplementary material for: Stereoselective Synthesis of Chiral C2-Symmetric 1,3- and 1,5-Bis-Sulfoxides Guided by the Horeau Principle: Understanding the Influence of the Carbon Chain Nature in Its Ability for Metal Coordination
Source: J Org Chem. 2024 Oct 2;89(20):15048–61. doi: 10.1021/acs.joc.4c01729 (PMC11494659; doi:10.1021/acs.joc.4c01729)
Supplement: Supplementary file 2 — jo4c01729_si_002.zip [file jo4c01729_si_002.zip › FID data/Compound 10(S,S)/Compound 10(S,S)_H1_NMR/4/pdata/1/peaklist.xml]

<?xml version="1.0" encoding="UTF-8"?>
<PeakList modified="2020-04-07T12:58:59">
  <PeakList1D>
    <PeakList1DHeader creator="nazar" date="2020-04-07T12:58:59" expNo="4" name="NMR-II-83P" owner="" procNo="1" source="C:\Bruker\TopSpin4.0.7\500MHz">
      <PeakPickDetails>F1=7.375813ppm, F2=6.624572ppm, MI=0.28cm, MAXI=7.59cm, PC=1.000
      </PeakPickDetails>
    </PeakList1DHeader>
    <Peak1D F1="7.259645" intensity="6.663171" type="0"/>
    <Peak1D F1="7.251326" intensity="0.9995057" type="0"/>
    <Peak1D F1="7.235895" intensity="1.381031" type="0"/>
    <Peak1D F1="7.22074" intensity="0.9071676" type="0"/>
    <Peak1D F1="7.055954" intensity="2.350796" type="0"/>
    <Peak1D F1="7.040776" intensity="2.077751" type="0"/>
  </PeakList1D>
  <PeakList1D>
    <PeakList1DHeader creator="nazar" date="2020-04-07T12:58:59" expNo="4" name="NMR-II-83P" owner="" procNo="1" source="C:\Bruker\TopSpin4.0.7\500MHz">
      <PeakPickDetails>F1=3.568391ppm, F2=3.272448ppm, MI=0.18cm, MAXI=1.53cm, PC=1.000
      </PeakPickDetails>
    </PeakList1DHeader>
    <Peak1D F1="3.43744" intensity="0.3171718" type="0"/>
    <Peak1D F1="3.4235" intensity="0.6889592" type="0"/>
    <Peak1D F1="3.410208" intensity="0.640476" type="0"/>
    <Peak1D F1="3.39693" intensity="0.8005616" type="0"/>
    <Peak1D F1="3.383088" intensity="0.4202549" type="0"/>
  </PeakList1D>
  <PeakList1D>
    <PeakList1DHeader creator="nazar" date="2020-04-07T12:58:59" expNo="4" name="NMR-II-83P" owner="" procNo="1" source="C:\Bruker\TopSpin4.0.7\500MHz">
      <PeakPickDetails>F1=3.113094ppm, F2=2.965122ppm, MI=0.12cm, MAXI=1.36cm, PC=1.000
      </PeakPickDetails>
    </PeakList1DHeader>
    <Peak1D F1="3.062152" intensity="0.3628016" type="0"/>
    <Peak1D F1="3.046441" intensity="0.818333" type="0"/>
    <Peak1D F1="3.035626" intensity="0.4048379" type="0"/>
    <Peak1D F1="3.030803" intensity="0.4868304" type="0"/>
    <Peak1D F1="3.019902" intensity="0.7337506" type="0"/>
    <Peak1D F1="3.00425" intensity="0.3759692" type="0"/>
  </PeakList1D>
  <PeakList1D>
    <PeakList1DHeader creator="nazar" date="2020-04-07T12:58:59" expNo="4" name="NMR-II-83P" owner="" procNo="1" source="C:\Bruker\TopSpin4.0.7\500MHz">
      <PeakPickDetails>F1=2.657797ppm, F2=2.452913ppm, MI=10.72cm, MAXI=14.01cm, PC=1.000
      </PeakPickDetails>
    </PeakList1DHeader>
    <Peak1D F1="2.566544" intensity="12.5" type="0"/>
  </PeakList1D>
  <PeakList1D>
    <PeakList1DHeader creator="nazar" date="2020-04-07T12:58:59" expNo="4" name="NMR-II-83P" owner="" procNo="1" source="C:\Bruker\TopSpin4.0.7\500MHz">
      <PeakPickDetails>F1=2.401692ppm, F2=2.282176ppm, MI=0.10cm, MAXI=1.18cm, PC=1.000
      </PeakPickDetails>
    </PeakList1DHeader>
    <Peak1D F1="2.379847" intensity="0.2017623" type="0"/>
    <Peak1D F1="2.364974" intensity="0.570489" type="0"/>
    <Peak1D F1="2.350229" intensity="0.830373" type="0"/>
    <Peak1D F1="2.335654" intensity="0.5598305" type="0"/>
    <Peak1D F1="2.32064" intensity="0.2058602" type="0"/>
  </PeakList1D>
</PeakList>
