# Supplementary material for: Stereoselective Synthesis of Chiral C2-Symmetric 1,3- and 1,5-Bis-Sulfoxides Guided by the Horeau Principle: Understanding the Influence of the Carbon Chain Nature in Its Ability for Metal Coordination
Source: J Org Chem. 2024 Oct 2;89(20):15048–61. doi: 10.1021/acs.joc.4c01729 (PMC11494659; doi:10.1021/acs.joc.4c01729)
Supplement: Supplementary file 2 — jo4c01729_si_002.zip [file jo4c01729_si_002.zip › FID data/Compound 10(S,S)/Compound 10(S,S)_H1_NMR/4/pdata/1/peakrng]

P    #regions in PPM
# 2020-04-07 12:59:01 +0200  nazar@LAPTOP-G1JIEBFH
# low field   high field   mi   maxi
  7.375812639223944  6.6245724630066904  0.285  7.595  # for region 1
  3.5683908370319544  3.272447737310006  0.183  1.527  # for region 2
  3.1130937605366493  2.965122210675675  0.122  1.364  # for region 3
  2.657796684041344  2.452912999618457  10.718  14.006  # for region 4
  2.4016920785127347  2.282176595932717  0.102  1.181  # for region 5
