# Supplementary material for: Stereoselective Synthesis of Chiral C2-Symmetric 1,3- and 1,5-Bis-Sulfoxides Guided by the Horeau Principle: Understanding the Influence of the Carbon Chain Nature in Its Ability for Metal Coordination
Source: J Org Chem. 2024 Oct 2;89(20):15048–61. doi: 10.1021/acs.joc.4c01729 (PMC11494659; doi:10.1021/acs.joc.4c01729)
Supplement: Supplementary file 2 — jo4c01729_si_002.zip [file jo4c01729_si_002.zip › FID data/Compound 11(rac+meso)/Compound 11(rac+meso)_C13_NMR/3/pdata/1/auditp.txt]

##TITLE= Audit trail, TOPSPIN		Version 2.1
##JCAMPDX= 5.01
##ORIGIN= Bruker BioSpin GmbH
##OWNER= fq
$$ /home/fq/data/fq/nmr/NMR-III-75P/3/pdata/1/auditp.txt
##AUDIT TRAIL=  $$ (NUMBER, WHEN, WHO, WHERE, PROCESS, VERSION, WHAT)
(   1,<2019-03-12 15:58:14.585 +0100>,<fq>,<avance500>,<go>,<TOPSPIN 2.1>,
      <created by zg
	started at 2019-03-12 14:49:50.612 +0100,
	POWCHK disabled, PULCHK disabled,
       configuration hash MD5:
       8C 8C 58 B2 0A C6 D8 26 11 EC 7F 35 AD 61 D7 96
       data hash MD5: 64K
       93 7F 23 AD 47 27 4D A4 6D 7F 65 2B 6C 79 21 71>)
(   2,<2019-03-12 15:58:17.556 +0100>,<fq>,<avance500>,<proc1d>,<TOPSPIN 2.1>,
      <Start of raw data processing
       ef BC_mod = 2 LB = 1 FT_mod = 6 PKNL = 1 SI = 32K 
       data hash MD5: 32K
       14 8A DF 5A 1A 2F EF 32 BD EB 41 B9 5E 0A 03 E9>)
(   3,<2019-03-12 15:58:17.792 +0100>,<fq>,<avance500>,<proc1d>,<TOPSPIN 2.1>,
      <apk 
       data hash MD5: 32K
       9E 2C AA 8B B6 01 EE F0 B3 2C 07 6C EC 44 C3 0B>)
(   4,<2019-03-12 15:58:17.822 +0100>,<fq>,<avance500>,<proc1d>,<TOPSPIN 2.1>,
      <abs ABSG = 5 
       data hash MD5: 32K
       C0 D6 23 10 B2 86 7B 17 73 78 EF 08 BB D4 A6 A2>)
$$ C:/u/data/500/NMR/NMR-III-75P/3/pdata/1/auditp.txt
(   5,<2019-04-03 18:46:23.998 +0200>,<Usuario>,<DESKTOP-M6SJPSU>,<dataserver>,<TopSpin 4.0.6>,
      <INTEGRAL 2019-04-03 18:46:23.107 +0200
       DELETE [48.237;46.693]
       data hash MD5: 32K
       C0 D6 23 10 B2 86 7B 17 73 78 EF 08 BB D4 A6 A2>)
$$ C:\Bruker\TopSpin4.0.7\500MHz/NMR-III-75P/3/pdata/1/auditp.txt
(   6,<2020-04-14 14:23:39.719 +0200>,<nazar>,<LAPTOP-G1JIEBFH>,<proc1d>,<TopSpin 4.0.7>,
      <apk 
       data hash MD5: 32K
       3D E6 0F DA C3 46 4E 48 08 DB 01 C6 26 A5 8B C5>)
##END=

$$ hash MD5
$$ F1 76 97 C5 4D A5 EE 73 A4 1E 5B 0D 6C 4F B7 72
