# Supplementary material for: Stereoselective Synthesis of Chiral C2-Symmetric 1,3- and 1,5-Bis-Sulfoxides Guided by the Horeau Principle: Understanding the Influence of the Carbon Chain Nature in Its Ability for Metal Coordination
Source: J Org Chem. 2024 Oct 2;89(20):15048–61. doi: 10.1021/acs.joc.4c01729 (PMC11494659; doi:10.1021/acs.joc.4c01729)
Supplement: Supplementary file 2 — jo4c01729_si_002.zip [file jo4c01729_si_002.zip › FID data/Compound 11(rac+meso)/Compound 11(rac+meso)_C13_NMR/3/pdata/1/parm.txt]

Current Data Parameters
NAME        NMR-III-75P              
EXPNO                 3              
PROCNO                1              

F2 - Acquisition Parameters
Date_          20190312              
Time              15.27              
INSTRUM           spect              
PROBHD   5 mm PABBO BB-              
PULPROG          zgpg30              
TD                65536              
SOLVENT            MeOD              
NS                 1900              
DS                    4              
SWH           30030.029 Hz           
FIDRES         0.458222 Hz           
AQ            1.0911744 sec          
RG              18390.4              
DW               16.650 usec         
DE                20.00 usec         
TE                302.9 K            
D1           1.00000000 sec          
D11          0.03000000 sec          
TD0                   1              

======== CHANNEL f1 ========
NUC1                13C              
P1                10.00 usec         
PL1               -0.21 dB           
PL1W       100.18059540 W            
SFO1        125.7879676 MHz          

======== CHANNEL f2 ========
CPDPRG[2        waltz16              
NUC2                 1H              
PCPD2             80.00 usec         
PL2               -0.71 dB           
PL12              15.50 dB           
PL13              18.50 dB           
PL2W        17.09731102 W            
PL12W        0.40919265 W            
PL13W        0.20508213 W            
SFO2        500.2020008 MHz          

F2 - Processing parameters
SI                32768              
SF          125.7750311 MHz          
WDW                  EM              
SSB      0              
LB                 1.00 Hz           
GB       0              
PC                 1.40              
