# Supplementary material for: Stereoselective Synthesis of Chiral C2-Symmetric 1,3- and 1,5-Bis-Sulfoxides Guided by the Horeau Principle: Understanding the Influence of the Carbon Chain Nature in Its Ability for Metal Coordination
Source: J Org Chem. 2024 Oct 2;89(20):15048–61. doi: 10.1021/acs.joc.4c01729 (PMC11494659; doi:10.1021/acs.joc.4c01729)
Supplement: Supplementary file 2 — jo4c01729_si_002.zip [file jo4c01729_si_002.zip › FID data/Compound 11(rac+meso)/Compound 11(rac+meso)_C13_NMR/3/pdata/1/peaklist.xml]

<?xml version="1.0" encoding="UTF-8"?>
<PeakList modified="2020-04-14T14:22:46">
  <PeakList1D>
    <PeakList1DHeader creator="nazar" date="2020-04-14T14:22:46" expNo="3" name="NMR-III-75P" owner="" procNo="1" source="C:\Bruker\TopSpin4.0.7\500MHz">
      <PeakPickDetails>F1=149.866333ppm, F2=135.528671ppm, MI=0.05cm, MAXI=0.94cm, PC=1.400
      </PeakPickDetails>
    </PeakList1DHeader>
    <Peak1D F1="143.631241" intensity="0.1051209" type="0"/>
    <Peak1D F1="143.602921" intensity="0.1044639" type="0"/>
    <Peak1D F1="140.12883" intensity="0.09559083" type="0"/>
    <Peak1D F1="140.062668" intensity="0.09233948" type="0"/>
  </PeakList1D>
  <PeakList1D>
    <PeakList1DHeader creator="nazar" date="2020-04-14T14:22:46" expNo="3" name="NMR-III-75P" owner="" procNo="1" source="C:\Bruker\TopSpin4.0.7\500MHz">
      <PeakPickDetails>F1=134.472214ppm, F2=120.587318ppm, MI=0.31cm, MAXI=1.11cm, PC=1.400
      </PeakPickDetails>
    </PeakList1DHeader>
    <Peak1D F1="131.228302" intensity="0.6263981" type="0"/>
    <Peak1D F1="125.451508" intensity="0.7744036" type="0"/>
  </PeakList1D>
  <PeakList1D>
    <PeakList1DHeader creator="nazar" date="2020-04-14T14:22:46" expNo="3" name="NMR-III-75P" owner="" procNo="1" source="C:\Bruker\TopSpin4.0.7\500MHz">
      <PeakPickDetails>F1=57.803432ppm, F2=53.728516ppm, MI=0.06cm, MAXI=0.53cm, PC=1.400
      </PeakPickDetails>
    </PeakList1DHeader>
    <Peak1D F1="55.322132" intensity="0.246274" type="0"/>
    <Peak1D F1="55.237453" intensity="0.2201745" type="0"/>
  </PeakList1D>
  <PeakList1D>
    <PeakList1DHeader creator="nazar" date="2020-04-14T14:22:46" expNo="3" name="NMR-III-75P" owner="" procNo="1" source="C:\Bruker\TopSpin4.0.7\500MHz">
      <PeakPickDetails>F1=52.167023ppm, F2=45.486229ppm, MI=1.11cm, MAXI=15.71cm, PC=1.400
      </PeakPickDetails>
    </PeakList1DHeader>
    <Peak1D F1="49.506351" intensity="1.82779" type="0"/>
    <Peak1D F1="49.335564" intensity="4.51809" type="0"/>
    <Peak1D F1="49.164719" intensity="11.10098" type="0"/>
    <Peak1D F1="48.995907" intensity="12.5" type="0"/>
    <Peak1D F1="48.823723" intensity="9.771753" type="0"/>
    <Peak1D F1="48.654301" intensity="5.766898" type="0"/>
    <Peak1D F1="48.485092" intensity="1.681759" type="0"/>
  </PeakList1D>
  <PeakList1D>
    <PeakList1DHeader creator="nazar" date="2020-04-14T14:22:46" expNo="3" name="NMR-III-75P" owner="" procNo="1" source="C:\Bruker\TopSpin4.0.7\500MHz">
      <PeakPickDetails>F1=26.864258ppm, F2=12.073824ppm, MI=0.06cm, MAXI=0.72cm, PC=1.400
      </PeakPickDetails>
    </PeakList1DHeader>
    <Peak1D F1="21.380226" intensity="0.4047887" type="0"/>
    <Peak1D F1="16.367031" intensity="0.1232522" type="0"/>
    <Peak1D F1="16.236845" intensity="0.1335335" type="0"/>
  </PeakList1D>
</PeakList>
