# Supplementary material for: Stereoselective Synthesis of Chiral C2-Symmetric 1,3- and 1,5-Bis-Sulfoxides Guided by the Horeau Principle: Understanding the Influence of the Carbon Chain Nature in Its Ability for Metal Coordination
Source: J Org Chem. 2024 Oct 2;89(20):15048–61. doi: 10.1021/acs.joc.4c01729 (PMC11494659; doi:10.1021/acs.joc.4c01729)
Supplement: Supplementary file 2 — jo4c01729_si_002.zip [file jo4c01729_si_002.zip › FID data/Compound 11(rac+meso)/Compound 11(rac+meso)_C13_NMR/3/pdata/1/peakrng]

P    #regions in PPM
# 2020-04-14 14:22:48 +0200  nazar@LAPTOP-G1JIEBFH
# low field   high field   mi   maxi
  149.86634042379472  135.5286744215183  0.050  0.943  # for region 1
  134.47221482135058  120.58731721914602  0.312  1.114  # for region 2
  57.803432409177624  53.72851680853064  0.064  0.532  # for region 3
  52.16702084145042  45.48623070644179  1.107  15.714  # for region 4
  26.86425840426532  12.073824001916998  0.064  0.716  # for region 5
