# Supplementary material for: Stereoselective Synthesis of Chiral C2-Symmetric 1,3- and 1,5-Bis-Sulfoxides Guided by the Horeau Principle: Understanding the Influence of the Carbon Chain Nature in Its Ability for Metal Coordination
Source: J Org Chem. 2024 Oct 2;89(20):15048–61. doi: 10.1021/acs.joc.4c01729 (PMC11494659; doi:10.1021/acs.joc.4c01729)
Supplement: Supplementary file 2 — jo4c01729_si_002.zip [file jo4c01729_si_002.zip › FID data/Compound 11(rac+meso)/Compound 11(rac+meso)_H1_NMR/1/audita.txt]

##TITLE= Audit trail, TOPSPIN		Version 2.1
##JCAMPDX= 5.01
##ORIGIN= Bruker BioSpin GmbH
##OWNER= fq
$$ /home/fq/data/fq/nmr/NMR-III-75P/1/audita.txt
##AUDIT TRAIL=  $$ (NUMBER, WHEN, WHO, WHERE, PROCESS, VERSION, WHAT)
(   1,<2019-03-12 14:49:15.440 +0100>,<fq>,<avance500>,<go>,<TOPSPIN 2.1>,
      <created by zg
	started at 2019-03-12 14:41:44.059 +0100,
	POWCHK disabled, PULCHK disabled,
       configuration hash MD5:
       8C 8C 58 B2 0A C6 D8 26 11 EC 7F 35 AD 61 D7 96
       data hash MD5: 64K
       E4 74 EA 60 60 CE B7 DE 51 D5 11 12 90 C4 19 B8>)
##END=

$$ hash MD5
$$ DD B0 C0 F9 40 69 47 DD EF EB 6F 67 DA 63 C0 F0
