# Supplementary material for: Stereoselective Synthesis of Chiral C2-Symmetric 1,3- and 1,5-Bis-Sulfoxides Guided by the Horeau Principle: Understanding the Influence of the Carbon Chain Nature in Its Ability for Metal Coordination
Source: J Org Chem. 2024 Oct 2;89(20):15048–61. doi: 10.1021/acs.joc.4c01729 (PMC11494659; doi:10.1021/acs.joc.4c01729)
Supplement: Supplementary file 2 — jo4c01729_si_002.zip [file jo4c01729_si_002.zip › FID data/Compound 11(rac+meso)/Compound 11(rac+meso)_H1_NMR/1/pdata/1/auditp.txt]

##TITLE= Audit trail, TOPSPIN		Version 2.1
##JCAMPDX= 5.01
##ORIGIN= Bruker BioSpin GmbH
##OWNER= fq
$$ /home/fq/data/fq/nmr/NMR-III-75P/1/pdata/1/auditp.txt
##AUDIT TRAIL=  $$ (NUMBER, WHEN, WHO, WHERE, PROCESS, VERSION, WHAT)
(   1,<2019-03-12 14:49:15.440 +0100>,<fq>,<avance500>,<go>,<TOPSPIN 2.1>,
      <created by zg
	started at 2019-03-12 14:41:44.059 +0100,
	POWCHK disabled, PULCHK disabled,
       configuration hash MD5:
       8C 8C 58 B2 0A C6 D8 26 11 EC 7F 35 AD 61 D7 96
       data hash MD5: 64K
       E4 74 EA 60 60 CE B7 DE 51 D5 11 12 90 C4 19 B8>)
(   2,<2019-03-13 11:54:22.789 +0100>,<fq>,<avance500>,<proc1d>,<TOPSPIN 2.1>,
      <Start of raw data processing
       fp FT_mod = 6 PKNL = 1 PHC0 = -87.41844 PHC1 = -12.9188 SI = 32K 
       data hash MD5: 32K
       32 AB 4C F8 66 74 82 EF 5B 90 5A A9 0C EA 9D 93>)
$$ C:/u/data/500/NMR/NMR-III-75P/1/pdata/1/auditp.txt
(   3,<2019-03-22 18:18:03.669 +0100>,<Usuario>,<DESKTOP-M6SJPSU>,<dataserver>,<TopSpin 4.0.6>,
      <INTEGRAL 2019-03-22 18:18:02.920 +0100
       DELETE [6.677;3.348]
       data hash MD5: 32K
       32 AB 4C F8 66 74 82 EF 5B 90 5A A9 0C EA 9D 93>)
(   4,<2019-03-22 18:18:03.669 +0100>,<Usuario>,<DESKTOP-M6SJPSU>,<dataserver>,<TopSpin 4.0.6>,
      <INTEGRAL 2019-03-22 18:18:02.920 +0100
       DELETE [3.348;3.085]
       data hash MD5: 32K
       32 AB 4C F8 66 74 82 EF 5B 90 5A A9 0C EA 9D 93>)
(   5,<2019-03-22 18:18:03.685 +0100>,<Usuario>,<DESKTOP-M6SJPSU>,<dataserver>,<TopSpin 4.0.6>,
      <INTEGRAL 2019-03-22 18:18:02.920 +0100
       DELETE [2.688;1.945]
       data hash MD5: 32K
       32 AB 4C F8 66 74 82 EF 5B 90 5A A9 0C EA 9D 93>)
(   6,<2019-03-22 18:18:03.685 +0100>,<Usuario>,<DESKTOP-M6SJPSU>,<dataserver>,<TopSpin 4.0.6>,
      <INTEGRAL 2019-03-22 18:18:02.920 +0100
       DELETE [1.944;0.929]
       data hash MD5: 32K
       32 AB 4C F8 66 74 82 EF 5B 90 5A A9 0C EA 9D 93>)
(   7,<2019-03-22 18:18:03.685 +0100>,<Usuario>,<DESKTOP-M6SJPSU>,<dataserver>,<TopSpin 4.0.6>,
      <INTEGRAL 2019-03-22 18:18:02.920 +0100
       DELETE [0.928;0.424]
       data hash MD5: 32K
       32 AB 4C F8 66 74 82 EF 5B 90 5A A9 0C EA 9D 93>)
(   8,<2019-03-22 18:18:03.701 +0100>,<Usuario>,<DESKTOP-M6SJPSU>,<dataserver>,<TopSpin 4.0.6>,
      <INTEGRAL 2019-03-22 18:18:02.920 +0100
       DELETE [0.424;-0.649]
       data hash MD5: 32K
       32 AB 4C F8 66 74 82 EF 5B 90 5A A9 0C EA 9D 93>)
(   9,<2019-04-03 18:44:35.624 +0200>,<Usuario>,<DESKTOP-M6SJPSU>,<dataserver>,<TopSpin 4.0.6>,
      <INTEGRAL 2019-04-03 18:44:04.957 +0200
       DEFINE [1.960;1.872]
       data hash MD5: 32K
       32 AB 4C F8 66 74 82 EF 5B 90 5A A9 0C EA 9D 93>)
(  10,<2019-04-03 18:44:35.624 +0200>,<Usuario>,<DESKTOP-M6SJPSU>,<dataserver>,<TopSpin 4.0.6>,
      <INTEGRAL 2019-04-03 18:44:10.112 +0200
       DEFINE [1.876;1.738]
       data hash MD5: 32K
       32 AB 4C F8 66 74 82 EF 5B 90 5A A9 0C EA 9D 93>)
(  11,<2019-04-03 18:44:35.624 +0200>,<Usuario>,<DESKTOP-M6SJPSU>,<dataserver>,<TopSpin 4.0.6>,
      <INTEGRAL 2019-04-03 18:44:12.315 +0200
       DEFINE [2.125;1.983]
       data hash MD5: 32K
       32 AB 4C F8 66 74 82 EF 5B 90 5A A9 0C EA 9D 93>)
(  12,<2019-04-03 18:44:35.639 +0200>,<Usuario>,<DESKTOP-M6SJPSU>,<dataserver>,<TopSpin 4.0.6>,
      <INTEGRAL 2019-04-03 18:44:14.205 +0200
       DEFINE [2.474;2.378]
       data hash MD5: 32K
       32 AB 4C F8 66 74 82 EF 5B 90 5A A9 0C EA 9D 93>)
(  13,<2019-04-03 18:44:35.639 +0200>,<Usuario>,<DESKTOP-M6SJPSU>,<dataserver>,<TopSpin 4.0.6>,
      <INTEGRAL 2019-04-03 18:44:17.923 +0200
       DEFINE [3.113;2.864]
       data hash MD5: 32K
       32 AB 4C F8 66 74 82 EF 5B 90 5A A9 0C EA 9D 93>)
(  14,<2019-04-03 18:44:35.655 +0200>,<Usuario>,<DESKTOP-M6SJPSU>,<dataserver>,<TopSpin 4.0.6>,
      <INTEGRAL 2019-04-03 18:44:24.172 +0200
       DELETE [2.474;2.378]
       data hash MD5: 32K
       32 AB 4C F8 66 74 82 EF 5B 90 5A A9 0C EA 9D 93>)
(  15,<2019-04-03 18:44:35.655 +0200>,<Usuario>,<DESKTOP-M6SJPSU>,<dataserver>,<TopSpin 4.0.6>,
      <INTEGRAL 2019-04-03 18:44:25.453 +0200
       DEFINE [2.474;2.374]
       data hash MD5: 32K
       32 AB 4C F8 66 74 82 EF 5B 90 5A A9 0C EA 9D 93>)
(  16,<2019-04-03 18:45:27.055 +0200>,<Usuario>,<DESKTOP-M6SJPSU>,<dataserver>,<TopSpin 4.0.6>,
      <INTEGRAL 2019-04-03 18:45:23.368 +0200
       DEFINE [7.415;7.363]
       data hash MD5: 32K
       32 AB 4C F8 66 74 82 EF 5B 90 5A A9 0C EA 9D 93>)
(  17,<2019-04-03 18:45:27.055 +0200>,<Usuario>,<DESKTOP-M6SJPSU>,<dataserver>,<TopSpin 4.0.6>,
      <INTEGRAL 2019-04-03 18:45:25.274 +0200
       DEFINE [7.537;7.468]
       data hash MD5: 32K
       32 AB 4C F8 66 74 82 EF 5B 90 5A A9 0C EA 9D 93>)
$$ C:/Bruker/TopSpin4.0.7/500MHz/NMR-III-75P/1/pdata/1/auditp.txt
(  18,<2020-04-14 13:57:13.344 +0200>,<nazar>,<LAPTOP-G1JIEBFH>,<dataserver>,<TopSpin 4.0.7>,
      <INTEGRAL 2020-04-14 13:55:43.773 +0200
       DELETE [7.537;7.468]
       data hash MD5: 32K
       32 AB 4C F8 66 74 82 EF 5B 90 5A A9 0C EA 9D 93>)
(  19,<2020-04-14 13:57:13.379 +0200>,<nazar>,<LAPTOP-G1JIEBFH>,<dataserver>,<TopSpin 4.0.7>,
      <INTEGRAL 2020-04-14 13:55:43.784 +0200
       DELETE [7.415;7.363]
       data hash MD5: 32K
       32 AB 4C F8 66 74 82 EF 5B 90 5A A9 0C EA 9D 93>)
(  20,<2020-04-14 13:57:13.431 +0200>,<nazar>,<LAPTOP-G1JIEBFH>,<dataserver>,<TopSpin 4.0.7>,
      <INTEGRAL 2020-04-14 13:55:43.784 +0200
       DELETE [3.113;2.864]
       data hash MD5: 32K
       32 AB 4C F8 66 74 82 EF 5B 90 5A A9 0C EA 9D 93>)
(  21,<2020-04-14 13:57:13.472 +0200>,<nazar>,<LAPTOP-G1JIEBFH>,<dataserver>,<TopSpin 4.0.7>,
      <INTEGRAL 2020-04-14 13:55:43.784 +0200
       DELETE [2.474;2.374]
       data hash MD5: 32K
       32 AB 4C F8 66 74 82 EF 5B 90 5A A9 0C EA 9D 93>)
(  22,<2020-04-14 13:57:13.511 +0200>,<nazar>,<LAPTOP-G1JIEBFH>,<dataserver>,<TopSpin 4.0.7>,
      <INTEGRAL 2020-04-14 13:55:43.784 +0200
       DELETE [2.125;1.983]
       data hash MD5: 32K
       32 AB 4C F8 66 74 82 EF 5B 90 5A A9 0C EA 9D 93>)
(  23,<2020-04-14 13:57:13.542 +0200>,<nazar>,<LAPTOP-G1JIEBFH>,<dataserver>,<TopSpin 4.0.7>,
      <INTEGRAL 2020-04-14 13:55:43.784 +0200
       DELETE [1.960;1.872]
       data hash MD5: 32K
       32 AB 4C F8 66 74 82 EF 5B 90 5A A9 0C EA 9D 93>)
(  24,<2020-04-14 13:57:13.589 +0200>,<nazar>,<LAPTOP-G1JIEBFH>,<dataserver>,<TopSpin 4.0.7>,
      <INTEGRAL 2020-04-14 13:55:43.784 +0200
       DELETE [1.876;1.738]
       data hash MD5: 32K
       32 AB 4C F8 66 74 82 EF 5B 90 5A A9 0C EA 9D 93>)
(  25,<2020-04-14 13:57:13.623 +0200>,<nazar>,<LAPTOP-G1JIEBFH>,<dataserver>,<TopSpin 4.0.7>,
      <INTEGRAL 2020-04-14 13:56:02.864 +0200
       DEFINE [7.524;7.480]
       data hash MD5: 32K
       32 AB 4C F8 66 74 82 EF 5B 90 5A A9 0C EA 9D 93>)
(  26,<2020-04-14 13:57:13.670 +0200>,<nazar>,<LAPTOP-G1JIEBFH>,<dataserver>,<TopSpin 4.0.7>,
      <INTEGRAL 2020-04-14 13:56:05.142 +0200
       DEFINE [7.410;7.366]
       data hash MD5: 32K
       32 AB 4C F8 66 74 82 EF 5B 90 5A A9 0C EA 9D 93>)
(  27,<2020-04-14 13:57:13.702 +0200>,<nazar>,<LAPTOP-G1JIEBFH>,<dataserver>,<TopSpin 4.0.7>,
      <INTEGRAL 2020-04-14 13:56:21.914 +0200
       DEFINE [3.098;2.997]
       data hash MD5: 32K
       32 AB 4C F8 66 74 82 EF 5B 90 5A A9 0C EA 9D 93>)
(  28,<2020-04-14 13:57:13.751 +0200>,<nazar>,<LAPTOP-G1JIEBFH>,<dataserver>,<TopSpin 4.0.7>,
      <INTEGRAL 2020-04-14 13:56:26.502 +0200
       DEFINE [2.988;2.884]
       data hash MD5: 32K
       32 AB 4C F8 66 74 82 EF 5B 90 5A A9 0C EA 9D 93>)
(  29,<2020-04-14 13:57:13.782 +0200>,<nazar>,<LAPTOP-G1JIEBFH>,<dataserver>,<TopSpin 4.0.7>,
      <INTEGRAL 2020-04-14 13:56:31.049 +0200
       DEFINE [2.438;2.409]
       data hash MD5: 32K
       32 AB 4C F8 66 74 82 EF 5B 90 5A A9 0C EA 9D 93>)
(  30,<2020-04-14 13:57:13.832 +0200>,<nazar>,<LAPTOP-G1JIEBFH>,<dataserver>,<TopSpin 4.0.7>,
      <INTEGRAL 2020-04-14 13:56:42.040 +0200
       DEFINE [2.122;2.014]
       data hash MD5: 32K
       32 AB 4C F8 66 74 82 EF 5B 90 5A A9 0C EA 9D 93>)
(  31,<2020-04-14 13:57:13.863 +0200>,<nazar>,<LAPTOP-G1JIEBFH>,<dataserver>,<TopSpin 4.0.7>,
      <INTEGRAL 2020-04-14 13:56:45.844 +0200
       DEFINE [1.958;1.879]
       data hash MD5: 32K
       32 AB 4C F8 66 74 82 EF 5B 90 5A A9 0C EA 9D 93>)
(  32,<2020-04-14 13:57:13.914 +0200>,<nazar>,<LAPTOP-G1JIEBFH>,<dataserver>,<TopSpin 4.0.7>,
      <INTEGRAL 2020-04-14 13:56:49.358 +0200
       DEFINE [1.867;1.763]
       data hash MD5: 32K
       32 AB 4C F8 66 74 82 EF 5B 90 5A A9 0C EA 9D 93>)
(  33,<2020-04-14 13:57:13.945 +0200>,<nazar>,<LAPTOP-G1JIEBFH>,<dataserver>,<TopSpin 4.0.7>,
      <INTEGRAL 2020-04-14 13:57:08.022 +0200
       DELETE [2.438;2.409]
       data hash MD5: 32K
       32 AB 4C F8 66 74 82 EF 5B 90 5A A9 0C EA 9D 93>)
(  34,<2020-04-14 13:57:13.996 +0200>,<nazar>,<LAPTOP-G1JIEBFH>,<dataserver>,<TopSpin 4.0.7>,
      <INTEGRAL 2020-04-14 13:57:10.464 +0200
       DEFINE [2.467;2.381]
       data hash MD5: 32K
       32 AB 4C F8 66 74 82 EF 5B 90 5A A9 0C EA 9D 93>)
##END=

$$ hash MD5
$$ D5 B9 3B BD 1F D7 C5 42 83 AC B2 29 40 B6 81 59
