# Supplementary material for: Stereoselective Synthesis of Chiral C2-Symmetric 1,3- and 1,5-Bis-Sulfoxides Guided by the Horeau Principle: Understanding the Influence of the Carbon Chain Nature in Its Ability for Metal Coordination
Source: J Org Chem. 2024 Oct 2;89(20):15048–61. doi: 10.1021/acs.joc.4c01729 (PMC11494659; doi:10.1021/acs.joc.4c01729)
Supplement: Supplementary file 2 — jo4c01729_si_002.zip [file jo4c01729_si_002.zip › FID data/Compound 11(rac+meso)/Compound 11(rac+meso)_H1_NMR/1/pdata/1/integrals.txt]

   Current data set:
   NAME =	NMR-III-75P	EXPNO =	1	PROCNO = 1
   DU   =	C:/Bruker/TopSpin4.0.7/500MHz

   Number   Integrated Region     Integral
     1      7.524      7.480         7.70371
     2      7.410      7.366         7.77137
     3      3.098      2.997         4.10631
     4      2.988      2.884         4.07433
     5      2.467      2.381        12.00000
     6      2.122      2.014         1.10229
     7      1.958      1.879         2.09626
     8      1.867      1.763         1.06607
