# Supplementary material for: Stereoselective Synthesis of Chiral C2-Symmetric 1,3- and 1,5-Bis-Sulfoxides Guided by the Horeau Principle: Understanding the Influence of the Carbon Chain Nature in Its Ability for Metal Coordination
Source: J Org Chem. 2024 Oct 2;89(20):15048–61. doi: 10.1021/acs.joc.4c01729 (PMC11494659; doi:10.1021/acs.joc.4c01729)
Supplement: Supplementary file 2 — jo4c01729_si_002.zip [file jo4c01729_si_002.zip › FID data/Compound 11(rac+meso)/Compound 11(rac+meso)_H1_NMR/1/pdata/1/intrng]

A 1.0 #regions in PPM
# low field   high field  bias        slope
  7.523510280837276  7.480226110077832  -0.0  -0.0  # for region 1
  7.410250034016732  7.3662444604112975  -0.0  -0.0  # for region 2
  3.0977038206841727  2.996707422245471  -0.0  -0.0  # for region 3
  2.988050588093582  2.884168578270918  -0.0  -0.0  # for region 4
  2.467197733288278  2.380629391769391  -0.0  -0.0  # for region 5
  2.122367172904712  2.014156746006103  -0.0  -0.0  # for region 6
  1.9578873240188266  1.8785330109598468  -0.0  -0.0  # for region 7
  1.8669905654239953  1.763108555601331  -0.0  -0.0  # for region 8
