# Supplementary material for: Stereoselective Synthesis of Chiral C2-Symmetric 1,3- and 1,5-Bis-Sulfoxides Guided by the Horeau Principle: Understanding the Influence of the Carbon Chain Nature in Its Ability for Metal Coordination
Source: J Org Chem. 2024 Oct 2;89(20):15048–61. doi: 10.1021/acs.joc.4c01729 (PMC11494659; doi:10.1021/acs.joc.4c01729)
Supplement: Supplementary file 2 — jo4c01729_si_002.zip [file jo4c01729_si_002.zip › FID data/Compound 11(rac+meso)/Compound 11(rac+meso)_H1_NMR/1/pdata/1/outd]

##TITLE= Parameter file, TOPSPIN		Version 2.1
##JCAMPDX= 5.0
##DATATYPE= Parameter Values
##NPOINTS= 1	$$ modification sequence number
##ORIGIN= Bruker BioSpin GmbH
##OWNER= fq
$$ 2019-03-12 14:40:33.946 +0100  fq@avance500
$$ /home/fq/data/fq/nmr/NMR-III-75P/1/pdata/1/outd
$$ process /opt/topspin218/prog/mod/xwish3
##$CURPLOT= <HP1220C>
##$CURPRIN= <$HP1220C>
##$DFORMAT= <normdp>
##$LAYOUT= <+/1D_H.xwp>
##$LFORMAT= <normlp>
##$PFORMAT= <normpl>
##$SURQMSG= 1
##END=
